# Supplementary material for: Differential gene expression in Drosophilamelanogaster and D.nigrosparsa infected with the same Wolbachia strain
Source: Sci Rep. 2021 May 31;11:11336. doi: 10.1038/s41598-021-90857-5 (PMC8166886; doi:10.1038/s41598-021-90857-5)
Supplement: Supplementary file 2 — Supplementary Tables. [file 41598_2021_90857_MOESM2_ESM.xlsx]

## Sheet: Sheet1
Supplementary data
Differential gene expression in Drosophila melanogaster and D. nigrosparsa infected with the same Wolbachia strain
Matsapume Detcharoen, Martin P. Schilling, Wolfgang Arthofer, Birgit C. Schlick-Steiner, Florian M. Steiner
Molecular Ecology Group, Department of Ecology, University of Innsbruck

## Sheet: Table S1
Table S1. Genes, expression data between infected (I) and uninfected (U), posterior likelihood, and log2fold change between infected and uninfected Drosophila melanogaster and Drosophila nigrosparsa calculated using BaySeq.
Species	Gene	Expression	Likelihood	log2fold change
D. melanogaster	Jheh1	I>U	0.999356	0.362986
	CG12299	I<U	0.999351	-0.115104
	CG13933	I<U	0.999313	-0.0161995
	CG9775	I<U	0.999137	0.0478699
	Spn47C	I>U	0.99903	0.613554
	Rgk2	I>U	0.998767	0.827865
	Dgp-1	I<U	0.998697	0.0235519
	Cda4	I>U	0.998474	1.14978
	Cpsf73	I<U	0.998472	-0.0590994
	CG7182	I<U	0.998319	-0.00680822
	Trh	I>U	0.998317	1.03647
	CG17121	I>U	0.998207	0.604657
	NP15.6	I>U	0.997804	0.328287
	OXA1L	I<U	0.997777	0.0281472
	CG14275	I>U	0.996881	0.802383
	rpk	I<U	0.996822	-0.222709
	Ahcy	I<U	0.996257	-0.0322778
	CG30392	I>U	0.996196	0.332159
	CG15254	I>U	0.995915	1.09311
	CG13133	I>U	0.995384	1.36773
	CG14259	I>U	0.994903	0.937193
	CG12470	I>U	0.994179	0
	E5	I>U	0.992665	1.15635
	Golgin104	I<U	0.991685	-0.149409
	CG11141	I<U	0.990582	-0.0177722
	PH4alphaEFB	I>U	0.990528	0.362226
	ms(3)76Cc	I>U	0.990077	2.53937
	Sgf11	I<U	0.989286	-0.189487
	MBD-R2	I<U	0.987626	0.074139
	CG12355	I>U	0.987472	0.668422
	Tango4	I<U	0.987108	-0.023232
	ball	I<U	0.985915	-0.105827
	Plod	I>U	0.984426	0.322
	nAChRalpha2	I>U	0.983847	0.813467
	Fkbp59	I<U	0.981874	-0.00308951
	CG4766	I>U	0.981855	0.764304
	Shc	I<U	0.981642	-0.074601
	Tes	I<U	0.980305	-0.0319443
	CG10428	I<U	0.974358	-0.0175978
	SmD3	I<U	0.973564	0.0792858
	FMRFaR	I>U	0.9721	0.769855
	CG30281	I>U	0.971398	1.50705
	CG8206	I>U	0.968661	0.271573
	vg	I>U	0.958476	0.521453
	Sytalpha	I>U	0.957838	0.526539
	Sirt4	I>U	0.95723	0.421027
	CG9427	I>U	0.955873	0.989804
	Debcl	I<U	0.95571	-0.0192746
	PICK1	I>U	0.954479	0.720555
	CG33116	I<U	0.947225	0.0424247
	CG12333	I<U	0.944826	0.025734
	CG6055	I>U	0.944051	1.10779
	se	I>U	0.943909	0.636291
	CG34396	I>U	0.941819	0.724952
	Mcm3	I<U	0.941033	-0.0420106
	Elk	I>U	0.940433	0.872244
	tadr	I>U	0.929124	0.788314
	CG9920	I>U	0.925725	0
	pnut	I<U	0.922739	-0.014203
	CG34056	I>U	0.916561	0.642093
	Dh44	I>U	0.916023	0.669739
	epsilonCOP	I<U	0.911586	-0.0206297
	CG5003	I<U	0.909092	-0.116452
	CG5554	I<U	0.90854	-0.0323365
	Vps16A	I<U	0.907725	0.0326647
	Cby	I<U	0.890588	-2.90689
	CG6675	I>U	0.883932	0.81825
	CG31211	I<U	0.874772	0.033703
	ida	I<U	0.873522	0.0113086
	Vps2	I>U	0.869488	0.303621
	Tsp68C	I<U	0.867937	0
	CG32052	I>U	0.865529	0.606561
	CG30344	I>U	0.855015	0.321289
	Patr-1	I<U	0.854068	-0.134791
	CG9536	I<U	0.846134	0.0506933
	CG3746	I>U	0.827698	0.887361
	Task6	I>U	0.825627	0.521623
	RPA2	I<U	0.819688	-0.0636247
	Tre1	I<U	0.78692	0.0232867
	CG2656	I>U	0.779517	0.33356
	Cad86C	I>U	0.774241	0.412206
	CG16959	I>U	0.735093	1.00209
	CG9826	I>U	0.73104	1.43641
	CG18609	I>U	0.713419	0.84218
	CG17669	I>U	0.698716	0
	Hakai	I<U	0.696626	-0.0335005
	beat-IIb	I>U	0.673093	0.600231
	CG9391	I>U	0.672687	0.385544
	CG3191	I>U	0.671221	0.792471
	Phf7	I<U	0.665583	0.010737
	CG9452	I>U	0.650604	1.14147
	dpr4	I>U	0.638777	0.592272
	CG6398	I<U	0.628558	0.0295934
	en	I>U	0.611953	0.912537
	ADPS	I>U	0.600473	0.743204
	obst-F	I<U	0.588741	-1.08586
	CG6310	I>U	0.583312	0.756416
	CG32269	I<U	0.536024	-4.49185
	CG31997	I>U	0.522969	0.694147
	CG6421	I>U	0.51739	0.832477
	CG13078	I>U	0.507369	1.45876
	Cyp4g15	I>U	0.494482	1.01705
	Cyp318a1	I>U	0.480219	1.41744
	grau	I>U	0.465162	0.291881
	Bet5	I>U	0.461825	0.318501
	gwl	I<U	0.44135	-0.115012
	mAChR-C	I>U	0.440945	2.07496
	CG1582	I<U	0.428232	0.0198933
	Ldh	I>U	0.414443	0.415991
	CG12645	I>U	0.403416	0.997398
	CG30203	I>U	0.393728	0.729911
	eIF3e	I<U	0.391137	0.0990823
	CG3156	I>U	0.381075	0.399985
	asl	I<U	0.38102	-0.107609
	Cyp28a5	I>U	0.370244	0.404818
	CG13344	I<U	0.369016	-0.0294599
	CG10205	I>U	0.361636	0.956083
	CG17778	I>U	0.356063	0.499443
	Tasp1	I<U	0.351614	-0.0299578
	CG14567	I<U	0.342532	-0.0260688
	Syngr	I>U	0.329003	0.850909
	CG17026	I>U	0.320457	1.06
	CG15743	I<U	0.298453	-0.0827173
	Hand	I>U	0.244278	0.881605
	CG6758	I<U	0.241817	-0.107051
	CG3038	I<U	0.238717	0.0468239
	CG17321	I>U	0.235568	0.796221
	CG3687	I<U	0.229266	0
	CG14285	I>U	0.215696	0.695559
	pie	I<U	0.212592	0.00136776
	lft	I>U	0.188054	0.464132
	Mon1	I<U	0.182974	0.050085
	B-H1	I>U	0.181445	0.910995
	CG34351	I>U	0.17181	0.422233
	Spn100A	I>U	0.157869	2.02385
	otk	I>U	0.154615	0.674204
	CG11679	I<U	0.146508	-0.00379702
	TTLL12	I>U	0.14401	0.260887
	CG4267	I<U	0.143636	0.0756736
	CG17568	I<U	0.137768	0.0208182
	CG13409	I>U	0.132544	0.502985
	Aos1	I<U	0.128794	-0.0152781
	CG14291	I>U	0.121169	0.665688
	beta4GalNAcTA	I>U	0.117021	0.261553
	NaPi-III	I<U	0.114128	-0.0628517
	CG4557	I<U	0.110535	0.000811825
	CG11560	I<U	0.0940382	0.00762589
	Tango10	I<U	0.0897509	0.061842
	uzip	I>U	0.088902	0.579569
	GstD11	I>U	0.0821064	1.20241
	CG15012	I>U	0.0783169	0.267734
	CG7142	I>U	0.0760885	0.440109
	L2HGDH	I>U	0.0749194	0.280449
	CG32281	I>U	0.0734104	0.517329
	wg	I<U	0.0698084	-0.308753
	ringer	I>U	0.0696924	0.630083
	CG4607	I>U	0.0688703	0.533534
	CG13408	I>U	0.0671261	0.978938
	ZnT35C	I>U	0.0638385	0.304614
	Hug	I>U	0.0633947	0.76922
	Sec3	I<U	0.0626833	-0.0239877
	CG7946	I<U	0.0620723	0.095715
	I-2	I<U	0.0608953	0.0974216
	LanB1	I>U	0.0597786	0.43045
	nompA	I>U	0.0544899	0.735787
	DMAP1	I<U	0.0533552	0.0770181
	Pka-C2	I<U	0.0504182	-0.346803
	Cyt-c1	I>U	0.0500397	0.435026
	TSG101	I>U	0.0487622	0.215039
	CG31798	I<U	0.0482618	-1.01381
	CG34138	I>U	0.0482115	1.21864
	Cog3	I<U	0.0466972	-0.0440249
	U3-55K	I<U	0.0464736	0.057363
	CrzR	I>U	0.043205	0.557764
	CG8407	I>U	0.0410187	1.24691
	CG11656	I>U	0.0383503	1.61667
	eIF3c	I<U	0.0366369	0.0254085
	CG4935	I<U	0.0345698	-0.0133157
	Gr66a	I>U	0.0342444	1.90046
	Usp7	I<U	0.0333976	-0.0152655
	Ady43A	I<U	0.0310778	0.0630599
	CG32037	I>U	0.0308547	0.838068
	CG32808	I>U	0.0300009	0.635428
	mab-21	I>U	0.0294718	0.437064
	CSN1b	I<U	0.0290348	0.0140952
	CG11986	I<U	0.0288419	0.0479888
	CG6012	I>U	0.0287526	0.830075
	PIG-K	I>U	0.0284228	0.229501
	Atg8b	I<U	0.0262588	0
	CG15515	I>U	0.0251806	0.422857
	ETH	I>U	0.0243273	0.472931
	CG15440	I>U	0.0236737	0.29688
	IntS4	I<U	0.0236668	0.00948444
	CG8031	I>U	0.0220405	0.248646
	l(1)G0004	I<U	0.0219042	0.097585
	Ance-5	I>U	0.02104	0.833642
	spab	I>U	0.0208775	0.948016
	CG6083	I>U	0.0202607	0.938878
	CG7339	I>U	0.0190625	0.261497
	CG6472	I>U	0.0190418	0.778676
	Osi2	I<U	0.0189469	-0.684498
	CG32206	I>U	0.01806	0.6263
	cep290	I>U	0.0180381	0.972255
	amd	I<U	0.0178231	-0.924144
	CG2059	I<U	0.0172696	0.0726761
	CG7724	I>U	0.0171023	0.474303
	xmas	I>U	0.0167243	2.31034
	spz5	I>U	0.0160992	0.794768
	CG10343	I<U	0.015892	0.0884859
	Phax	I<U	0.0149382	0.0883271
	PCID2	I<U	0.0148212	0.076827
	eIF4E5	I<U	0.0137175	-0.906891
	Cyp28c1	I<U	0.0132429	-0.519867
	CG9503	I<U	0.0131474	-0.0244602
	CG32271	I>U	0.0130125	1.00872
	Trax	I<U	0.0118196	0.0807011
	CG2310	I<U	0.01166	0.0793615
	Dnali1	I>U	0.0112638	0
	CG10413	I<U	0.0111096	0.101507
	D19B	I<U	0.0110338	0.103496
	Atg6	I>U	0.0101683	0.24397
	Gr94a	I>U	0.0100757	0.759372
	CG8519	I>U	0.0100504	0.351761
	Or92a	I>U	0.0100388	1.61667
	CG14708	I>U	0.00979607	0
	CG14642	I>U	0.00952466	0.348989
	Cyt-c1L	I>U	0.00949978	0.714598
	CG15221	I<U	0.00933042	-0.130051
	CG33128	I<U	0.00923541	-0.510962
	Sce	I<U	0.00914275	0.10436
	abs	I<U	0.00883191	0.0945028
	CG17829	I<U	0.00878642	0.111529
	Coop	I<U	0.00865145	0.0720379
	dsf	I<U	0.00829058	-0.847997
	CSN3	I<U	0.00756508	0.125076
	Ac76E	I>U	0.00748826	0.466365
	CG13196	I<U	0.00730822	-0.254814
	TTLL6B	I>U	0.00727787	0.475579
	CG13148	I>U	0.00723036	0.565597
	CG17896	I>U	0.00698243	0.263918
	CG34038	I>U	0.00681372	0
	CG5989	I>U	0.0067333	0.195325
	Desat2	I>U	0.00669846	0.641172
	mTTF	I>U	0.0066044	0.291148
	dgt3	I<U	0.00654204	0.0763556
	crim	I>U	0.00646148	0.211632
	CG15458	I<U	0.00635658	-0.807355
	CG11696	I<U	0.00618601	0.121525
	Dsor1	I<U	0.00607889	0.00868763
	CG14606	I>U	0.0060307	0.331071
	APC4	I<U	0.00565608	0.114597
	Gclm	I<U	0.00561311	0.128406
	CG13197	I<U	0.00545858	0.129951
	Shawn	I<U	0.00545676	0.091475
	CG9752	I<U	0.00542509	0.209592
	rogdi	I>U	0.00537635	0.226668
	Adgf-B	I>U	0.00529553	0
	CG13306	I>U	0.00522719	0.597152
	CG17974	I>U	0.00520241	0.900464
	CG12914	I>U	0.00516691	0
	Cyp301a1	I>U	0.00504117	0.369051
	CG10778	I>U	0.0050363	0.237326
	Ced-12	I<U	0.00498332	0.131584
	CG5021	I>U	0.00488674	0.200976
	CG10073	I>U	0.00477159	0.571157
	comm	I>U	0.00470257	0.245
	CG10948	I<U	0.00465984	0.127215
	CG9706	I<U	0.00449699	0.071079
	CG15369	I>U	0.00447513	0.662965
	CG11370	I>U	0.00434868	0.883186
	Spt7	I<U	0.00434741	0.0924261
	CG8170	I<U	0.00428709	-0.0594043
	CG1690	I<U	0.0042253	-0.466318
	CG7246	I<U	0.00414782	0.126653
	St2	I>U	0.00410116	0
	sa	I>U	0.0040978	0
	tex	I>U	0.00404541	0.188703
	Clp	I<U	0.00404298	0.102346
	CG32091	I>U	0.00399733	0.436226
	CG5895	I>U	0.00398047	0.806587
	CG31741	I>U	0.00397527	1.26303
	CG6005	I>U	0.00390899	0.229053
	CG6347	I>U	0.00390815	0.809316
	PH4alphaMP	I<U	0.00390016	-0.235513
	pkaap	I<U	0.00385441	0.0778789
	shd	I<U	0.00379429	0.00494922
	Zasp66	I<U	0.00367415	0.0962355
	CG34377	I>U	0.00348478	0.542417
	CG17258	I>U	0.00348465	1.848
	CG12111	I>U	0.0034752	0.900464
	ImpE3	I>U	0.00344379	0.438884
	CG4660	I>U	0.0034064	0.608733
	CG9289	I>U	0.00337917	0.793549
	aurB	I<U	0.00335559	-0.051902
	CCHa1	I<U	0.00334686	0.0791702
	CG33680	I>U	0.00331568	1.09311
	Cyp305a1	I>U	0.00329442	0.190048
	ATPsynGL	I>U	0.00328687	0
	Det	I<U	0.00318816	0.0998383
	sds22	I<U	0.00314551	0.125977
	Ppm1	I>U	0.00314498	0
	CG14130	I<U	0.0030813	0.230476
	Alg3	I<U	0.00297821	0.0928957
	klhl10	I>U	0.0029632	0.405053
	CG30373	I>U	0.00292911	0.220014
	CG10417	I<U	0.00290962	0.133913
	CG18155	I<U	0.00290338	-0.192293
	CG8005	I>U	0.00289923	0.239495
	dwg	I<U	0.00286779	0.139586
	ru	I>U	0.0027009	0.481807
	Sodh-2	I<U	0.00267867	0.119935
	TwdlY	I<U	0.00267656	-0.321928
	CG7148	I<U	0.00260864	0.0832063
	LanB2	I>U	0.00259494	0.539762
	park	I<U	0.00258478	0.121713
	GluRIIB	I<U	0.00255381	-0.13245
	p	I>U	0.00249822	0.191869
	TAF1C-like	I>U	0.00246797	0.183372
	CG31019	I<U	0.00246041	-0.027745
	CG7794	I>U	0.00245606	0.147557
	TwdlV	I>U	0.00238038	0
	CG14760	I>U	0.00238021	0
	CG11983	I<U	0.00236362	-0.0232147
	CG31089	I>U	0.00236244	0.361598
	l(2)k09848	I>U	0.00231855	0.178565
	SRm160	I<U	0.00227551	-0.0997347
	MED20	I<U	0.00226037	0.1141
	GlcAT-I	I<U	0.00225706	0.0667122
	CG17575	I<U	0.00225662	-0.906891
	Cdc2rk	I>U	0.0022284	0.205145
	Drep3	I>U	0.00218751	0.315502
	mRpL38	I>U	0.00218007	0.170478
	CG15385	I>U	0.0021722	0.361174
	CG5644	I<U	0.0021308	0.253029
	CG10589	I>U	0.00211006	0.252308
	CG11317	I<U	0.00206242	0.229908
	gl	I>U	0.00202848	0.24562
	CG11437	I<U	0.00202123	0.134137
	snRNP-U1-C	I<U	0.0020118	0.182488
	lsn	I<U	0.00198672	-0.0211909
	CG17378	I>U	0.00198092	0.830539
	IntS12	I<U	0.00195621	0.121726
	CG4669	I<U	0.00191773	0.208587
	CG32095	I>U	0.00191399	0.196893
	mRpS30	I<U	0.0019058	-0.0240836
	IleRS-m	I<U	0.00189585	0.130171
	Iru	I>U	0.00188797	0.182034
	CG3700	I>U	0.0018278	0.191908
	CG4119	I<U	0.00182518	-0.061968
	CG14079	I>U	0.00182234	1.53051
	CG13430	I<U	0.00179007	0.137057
	Dnai2	I<U	0.00177906	0.552541
	Cnb	I<U	0.00176904	0.147299
	CG3520	I>U	0.00176777	0.142996
	CG8134	I<U	0.0017602	-0.136989
	CG15812	I>U	0.00175908	0.183797
	CG5844	I>U	0.00174307	0.185408
	CG5160	I<U	0.00173298	0.197446
	CG3587	I<U	0.00172631	0.120729
	CG11438	I<U	0.00166036	0.118926
	Nha2	I>U	0.00165571	0.178894
	Nep5	I<U	0.00164847	0.197446
	SmB	I>U	0.00162303	0.158502
	AsnRS-m	I>U	0.0016223	0.179652
	SH3PX1	I>U	0.00157169	0.157117
	modSP	I>U	0.00154345	0.344295
	CG15625	I>U	0.00150332	0
	dbe	I>U	0.0014417	0.194278
	TBCC	I<U	0.00143397	0.141466
	CG7460	I>U	0.00139987	0.166437
	lin-28	I>U	0.00135782	0.205002
	EDTP	I<U	0.0013296	-0.0131646
	CG42747	I<U	0.00130667	0.130116
	CG13618	I>U	0.00130017	0.203791
	CG13108	I<U	0.0012677	0.120005
	Doc1	I>U	0.00126463	0.204883
	Egm	I<U	0.00123965	0.124703
	CG4842	I<U	0.0012086	0.163378
	CG14855	I>U	0.00116396	0.620089
	CG4645	I>U	0.00114657	0.180148
	CG4424	I>U	0.00113298	0.212911
	CG5404	I<U	0.00112077	0.105168
	CG31803	I<U	0.00108596	-0.459432
	CG30339	I>U	0.0010446	0.151549
	Ptpa	I<U	0.0010408	0.191184
	CG17019	I>U	0.00102265	0.172516
	Tgt	I<U	0.000991082	0.162305
	CG33970	I>U	0.000967582	0.628002
	gig	I<U	0.000926797	0.151971
	AIF	I>U	0.000894347	0.172988
	dgt6	I<U	0.000881122	-0.108286
	CG3663	I>U	0.000877263	0.457632
	Plekhm1	I<U	0.000863129	0.0758385
	CG15399	I>U	0.000844084	0.777608
	sip1	I<U	0.000804187	-0.000714382
	CG15506	I>U	0.000771943	0.981217
	Srp72	I<U	0.000766264	0.00388867
	poly	I<U	0.000748725	0.119531
	Sos	I<U	0.000737383	-0.00255571
	CG13516	I>U	0.000628079	0.688446
	DIP-beta	I>U	0.000609495	0.491024
	CG6405	I<U	0.000539752	0.300267
	Mct1	I>U	0.000526357	0.207244
	gfzf	I>U	0.000519699	0.268783
	CG31637	I>U	0.000489722	0.278689
	Ir93a	I>U	0.00047614	1.41504
	fz3	I<U	0.000435718	0.0967976
	trn	I>U	0.000418114	0.22398
	Pdss2	I<U	0.000415528	-0.0839339
	AstA-R2	I<U	0.000410567	0.144267
	CG6414	I>U	0.000396086	0.424026
	CG7252	I>U	0.000395668	1.7176
	CG5928	I>U	0.000373319	0.796545
	CG14971	I>U	0.000363076	0.214251
	GNBP3	I>U	0.000357355	0.431102
	CG14691	I>U	0.000350567	1.37851
	CG3097	I>U	0.000343108	0.827957
	Coq7	I>U	0.000326771	0.212258
	Spn27A	I>U	0.000322198	0.32908
	Chchd3	I>U	0.000291175	0.294277
	Dad1	I>U	0.00023887	0.314178
	CG14651	I>U	0.000238665	2.152
	unpg	I>U	0.000208732	0.787919
	grass	I>U	0.000197669	0.59136
	Fancl	I<U	0.000192145	0.0196594
	CG6332	I<U	0.000186293	-0.237039
	CG7275	I>U	0.000186137	0.353138
	Upf2	I<U	0.000166644	0.112633
	Osi19	I>U	0.000156382	2.95109
	eIF3a	I<U	0.000146329	-0.048291
	CSN7	I<U	0.000143664	-0.00817083
	Pdp	I<U	0.00013537	0.131546
	CG32099	I<U	0.000126289	-0.0792728
	CG12818	I>U	0.000124959	0.295973
	CG31229	I>U	0.000114408	0.226343
	CG30398	I>U	0.000108035	1.32341
	CG5707	I>U	0.000106899	0.67063
	Kr	I>U	0.000104915	0.5025
	Rab27	I<U	9.86e-05	0.0506408
	CG17486	I<U	9.4e-05	0.00113302
	Con	I>U	9.09e-05	0.396478
	Iswi	I<U	8.49e-05	0.0730865
	obst-A	I>U	8.3e-05	1.38576
	l(2)dtl	I<U	7.79e-05	-0.040753
	hd	I<U	7.77e-05	-0.0422009
	Nxt1	I<U	6.8e-05	0.0917915
	PMP34	I>U	6.66e-05	0.165265
	l(1)10Bb	I>U	6.43e-05	0.226135
	frac	I>U	5.86e-05	1.45216
	NetA	I>U	4.87e-05	0.323869
	Cpr30B	I>U	4.37e-05	0.331514
	CG15673	I>U	4.17e-05	0.950369
	CG8270	I>U	4.12e-05	0.430486
	CG6791	I<U	4e-05	0.0592611
	Dic61B	I>U	3.67e-05	3.18057
	CG31694	I>U	3.59e-05	0.206021
	Trissin	I>U	3.24e-05	0.831972
	Bgb	I<U	2.75e-05	0.0965248
	CG8300	I<U	2.58e-05	0.174244
	CG7201	I>U	2.39e-05	0.678072
	Alg14	I<U	2.29e-05	0.0259569
	CG17572	I>U	2.26e-05	0.43109
	CG13694	I<U	2.09e-05	-0.30117
	Ero1L	I<U	2.02e-05	0.157809
	CG34251	I>U	1.99e-05	1.55254
	Snmp2	I<U	1.95e-05	0.0146271
	nero	I>U	1.79e-05	0.174325
	Vha68-3	I>U	1.76e-05	0
	Cyp313a4	I>U	1.62e-05	0.906634
	CG14072	I>U	1.57e-05	0.664651
	Cen	I<U	1.52e-05	-0.0129288
	SCAP	I>U	1.31e-05	0.160847
	Art4	I<U	1.24e-05	-0.109842
	CG11247	I<U	1.21e-05	0.0478497
	CG9018	I<U	1.1e-05	0.152909
	CG9815	I>U	1.09e-05	0.283851
	CG14160	I>U	9.03e-06	0.521596
	Alp1	I>U	8.22e-06	1.02722
	yellow-d	I>U	7.86e-06	1.20267
	CG4942	I<U	6.8e-06	0.202767
	AANATL3	I<U	6.69e-06	-0.335049
	if	I>U	5.59e-06	0.502125
	CG2608	I<U	5.52e-06	0.0147081
	CG8003	I<U	5.51e-06	0.0382456
	fipi	I>U	5.27e-06	0.578744
	GstE4	I>U	4.94e-06	0.753498
	CG9436	I<U	4.85e-06	0.0511699
	CG10340	I>U	4.77e-06	0.270291
	E(spl)m5-HLH	I<U	4.34e-06	-0.791413
	Mlh1	I<U	3.76e-06	-0.249055
	cue	I<U	3.39e-06	-0.0243846
	fusl	I>U	3.38e-06	0.348871
	b6	I>U	3.24e-06	1.69067
	CG34375	I>U	3.16e-06	0.535332
	CG15111	I>U	2.95e-06	0.511987
	Cdk5alpha	I>U	2.64e-06	0.811206
	CG12012	I>U	2.55e-06	0.352254
	Shal	I>U	2.36e-06	0.588035
	CG13375	I>U	2.1e-06	0.41018
	CG10307	I>U	1.86e-06	0.926965
	amx	I>U	1.85e-06	0.52628
	CG4788	I<U	1.48e-06	0.130845
	CG4074	I>U	1.47e-06	0.266024
	fig	I>U	1.46e-06	1.6477
	Rlip	I<U	1.31e-06	-0.0852742
	CG6574	I>U	1.3e-06	0.383297
	Uvrag	I<U	1.23e-06	0.135955
	CG1441	I>U	1.12e-06	0.980039
	Lrpprc2	I<U	1.06e-06	-0.0127463
	TBCD	I<U	1.04e-06	0.0570242
	Sod2	I>U	1.03e-06	0.178564
	CG33639	I>U	9.96e-07	0.411698
	CG8837	I>U	9.8e-07	0.92403
	CG2846	I>U	9.48e-07	0.306501
	CG13293	I>U	9.13e-07	0.363199
	Hacd2	I>U	8.23e-07	0.170273
	CG9231	I<U	7.38e-07	0.028755
	FucT6	I<U	7.23e-07	-0.0567884
	fest	I<U	7.1e-07	-0.0703893
	Wdfy2	I>U	5.86e-07	0.215483
	CG33281	I>U	5.74e-07	1.11155
	CG6429	I>U	4.08e-07	0.95966
	put	I>U	3.96e-07	0.183569
	Tdrd3	I<U	3.71e-07	-0.00613952
	CG14141	I>U	3.45e-07	0.517915
	EloA	I<U	3.42e-07	-0.0911755
	Trf4-2	I<U	2.52e-07	0.0896312
	CG8854	I>U	2.02e-07	1.13425
	CG13318	I>U	1.96e-07	1.10028
	so	I>U	1.75e-07	0.620004
	DCTN2-p50	I<U	1.74e-07	0.102612
	Nepl5	I>U	1.71e-07	0.667645
	TrpA1	I>U	1.55e-07	1.14433
	JhI-26	I<U	1.37e-07	0.141642
	GM130	I<U	1.34e-07	-0.0349581
	Ppcs	I<U	1.34e-07	0.0825279
	scu	I<U	1.03e-07	0.0191898
	CG3104	I>U	9.93e-08	0.702594
	Rae1	I<U	7.64e-08	-0.0781777
	tup	I>U	7.26e-08	0.41878
	alpha-Est2	I>U	7.08e-08	0.497836
	RPA3	I<U	5.82e-08	0.162365
	CG34461	I>U	5e-08	2.01738
	yellow-g	I<U	4.19e-08	0.123483
	unc	I>U	3.92e-08	1.25589
	NELF-B	I>U	3.74e-08	0.200094
	CG9220	I>U	3.58e-08	0.38468
	Lrr47	I<U	3.48e-08	-0.0147142
	CG9626	I>U	3.44e-08	0.865459
	CG14234	I>U	3.03e-08	0.555872
	DNApol-epsilon58	I>U	2.87e-08	0.344376
	d	I>U	2.66e-08	0.689825
	kin17	I>U	2.52e-08	0.329368
	Wdr24	I<U	2.15e-08	-0.00684933
	CG13082	I>U	2.12e-08	0.366128
	barr	I<U	1.93e-08	0.152219
	CG11841	I>U	1.86e-08	0.635348
	KaiR1D	I>U	1.36e-08	0.473252
	ken	I<U	1.31e-08	-0.00443047
	ebd1	I<U	1.13e-08	0.0574879
	IntS2	I<U	1.1e-08	0.0161091
	CG31301	I<U	1.08e-08	0.0720991
	Gmer	I<U	1.03e-08	0.134867
	CG5966	I>U	1.02e-08	0.337406
	CG11327	I>U	8.45e-09	0.745186
	CG8046	I>U	7.62e-09	0.723876
	CG14879	I>U	7.14e-09	0.71604
	CG8173	I<U	6.79e-09	0.0621391
	CG12075	I<U	6.16e-09	-0.14427
	CG9356	I<U	5.41e-09	-0.0764036
	CG7840	I<U	4.56e-09	0.0193052
	CG5828	I<U	4.23e-09	-0.0951281
	CG16756	I>U	4.2e-09	0.394432
	Ras64B	I>U	4.13e-09	0.332461
	CG33098	I>U	2.86e-09	1.32673
	CG11147	I>U	2.73e-09	0.560622
	CG2121	I>U	1.9e-09	0.726871
	Osbp	I>U	1.42e-09	0.13346
	CG6420	I<U	1.37e-09	-0.0565251
	CG6356	I>U	1.26e-09	0.312463
	CG15537	I>U	1.24e-09	0.705386
	SuUR	I<U	1.2e-09	-0.127321
	CG13654	I>U	1.07e-09	0.362055
	Trim9	I>U	1.04e-09	0.457623
	CG5742	I<U	7.81e-10	-0.171742
	Synd	I>U	6.03e-10	0.195273
	CG5068	I>U	5.62e-10	0.351469
	Efhc1.1	I>U	5.51e-10	1.08017
	MESR6	I<U	5.24e-10	0.0763366
	CG9130	I>U	5.02e-10	0
	Gasz	I<U	4.69e-10	0.0150946
	mRpL9	I<U	4.36e-10	0.100286
	Bro	I>U	4.1e-10	3.848
	Alp9	I<U	3.95e-10	0.0518748
	Ski6	I>U	3.4e-10	0.20903
	cry	I>U	3.07e-10	0.437478
	Brd8	I<U	2.89e-10	-0.140548
	geko	I>U	2.77e-10	0.206378
	PK1-R	I>U	2.66e-10	1.27633
	Dscam3	I>U	2.56e-10	0.602826
	Rabex-5	I>U	2.4e-10	0.263433
	CG8064	I>U	1.98e-10	0.490438
	tub	I<U	1.6e-10	0.158583
	CG14230	I<U	1.59e-10	-0.0571363
	CG16953	I<U	1.29e-10	0.0534468
	OtopLb	I>U	1.25e-10	0.525242
	lmd	I<U	1.25e-10	-1.09954
	CG7589	I>U	8.31e-11	0.671365
	CAH9	I>U	7.04e-11	0.846251
	Mal-A4	I<U	5.56e-11	-0.0137449
	mus304	I<U	5.02e-11	-0.0337173
	Mccc2	I<U	4.4e-11	0.0722912
	Cyp309a2	I>U	4.37e-11	1.47716
	TfIIA-L	I<U	4.21e-11	0.102276
	amon	I>U	3.05e-11	0.436404
	Taf8	I<U	2.96e-11	-0.110444
	mio	I<U	2.41e-11	0.0229853
	CG7102	I<U	2.15e-11	-0.280349
	CPT2	I<U	2.11e-11	0.106885
	CG6695	I<U	2.03e-11	-0.0816289
	rad50	I<U	1.9e-11	-0.0786216
	CG4702	I>U	1.8e-11	5.91329
	CG13295	I<U	1.68e-11	0.145782
	CG6927	I<U	1.28e-11	-0.208084
	CG3309	I<U	1.25e-11	-0.159948
	Nup37	I<U	1.11e-11	0.0405721
	wls	I<U	8.55e-12	-0.140404
	Syx8	I<U	8.01e-12	-0.0205071
	CG33307	I>U	7.79e-12	0.392503
	CG1233	I>U	7.5e-12	0.199076
	CG1299	I>U	6.18e-12	0.489099
	PGRP-SA	I>U	4.93e-12	0.586419
	Orc2	I<U	4.77e-12	0.102319
	CG13545	I>U	4.76e-12	0
	tgy	I>U	4.22e-12	0.846049
	Qsox1	I>U	3.71e-12	0.14389
	ptc	I>U	3.51e-12	0.124619
	CG42288	I>U	3.23e-12	3.41504
	shf	I>U	2.45e-12	0.489055
	CG4707	I<U	2.35e-12	0.0301278
	bip1	I<U	2.3e-12	0.123924
	AhcyL1	I<U	2e-12	0.0557878
	CG5199	I<U	1.4e-12	0.0900157
	tll	I>U	1.27e-12	1.90046
	mtm	I>U	8.47e-13	0.217537
	CG5955	I>U	8.09e-13	0.727605
	CG4576	I>U	7.5e-13	0.808834
	CG18549	I<U	6.9e-13	0.120478
	Gagr	I>U	5.75e-13	0.836453
	CG5346	I>U	5.16e-13	0.704598
	CG18048	I>U	3.6e-13	0.217178
	SMC2	I<U	3.08e-13	0.0928365
	mRpL12	I<U	2.94e-13	-0.0906104
	RhoGAP54D	I<U	2.45e-13	-0.0244439
	htl	I>U	2.03e-13	0.844145
	CG32112	I>U	1.9e-13	0.644482
	dysf	I>U	1.59e-13	0.393133
	Git	I<U	1.56e-13	0.0409851
	lace	I<U	1.56e-13	0.0511052
	CG31223	I<U	1.48e-13	0.0565835
	TrpRS	I<U	1.21e-13	0.0243386
	CG14591	I>U	1.08e-13	0.674819
	CG7083	I>U	9.15e-14	0.238444
	CG15865	I>U	8.57e-14	0.24319
	CG9497	I>U	8.24e-14	0.846773
	knk	I>U	8.14e-14	0.371094
	wntD	I>U	6.48e-14	0.836334
	Yippee	I<U	4.72e-14	0.00561198
	beta-PheRS	I<U	4.25e-14	0.0793984
	Cyp6a16	I>U	3.79e-14	0.316313
	gammaTub37C	I<U	2.93e-14	-0.185106
	NitFhit	I>U	2.86e-14	0.241392
	Aprt	I>U	7.13e-15	0.352066
	trbl	I<U	6.05e-15	0.13459
	CG1427	I>U	4.86e-15	0.285138
	RecQ4	I<U	4.19e-15	-0.145068
	CG6330	I<U	3.72e-15	0.130112
	Cyp12b2	I>U	3.48e-15	0.508908
	Sin	I>U	2.53e-15	0.349008
	CG5335	I>U	2.51e-15	0.202841
	glu	I<U	1.83e-15	-0.0562694
	CG33965	I>U	1.52e-15	0.736966
	CG4497	I<U	1.5e-15	0.0817236
	Pcp	I>U	1.13e-15	0.741255
	eIF2D	I>U	6.4e-16	0.219947
	dre4	I<U	3.6e-16	-0.109577
	CG33110	I>U	3.35e-16	0.789982
	Herp	I>U	2.61e-16	0.132349
	CG11407	I>U	2.48e-16	0.351388
	CG11007	I<U	2.39e-16	-0.103577
	CG9257	I<U	2.3e-16	-0.107342
	CG11837	I<U	1.92e-16	0.160846
	CG18249	I>U	1.45e-16	0.597498
	CG3527	I<U	1.36e-16	0.0919889
	CG34005	I>U	1.16e-16	0.807355
	Coprox	I<U	1.04e-16	-0.00661629
	mthl1	I>U	1.04e-16	0.200814
	sbr	I>U	1.03e-16	0.166649
	CG5902	I<U	8.9e-17	0.102886
	Rpb5	I<U	6.25e-17	0.0812811
	CG14764	I<U	6.09e-17	0.0204702
	CG5326	I>U	5.11e-17	0.37065
	CG8435	I>U	3.7e-17	0.233722
	CG7332	I<U	3.64e-17	-0.171374
	CG4053	I>U	3.33e-17	0.746996
	cN-IIIB	I<U	2.67e-17	0.0223493
	CG10932	I>U	2.66e-17	0.276339
	slmb	I<U	2.11e-17	-0.0781974
	Slu7	I>U	1.85e-17	0.262009
	pck	I>U	1.75e-17	0.230381
	Blos1	I>U	1.39e-17	0.201755
	CG10623	I<U	1.12e-17	0.131893
	CG31743	I>U	1.01e-17	0.514679
	Pgam5	I<U	8.6e-18	0.0460024
	CaBP1	I>U	7.79e-18	0.163676
	CG42232	I<U	6.03e-18	-0.0758984
	CG6565	I>U	5.88e-18	0.241072
	CG42566	I>U	4.54e-18	0.59561
	Tsp42Ef	I>U	3.84e-18	0.274775
	RIOK1	I<U	2.47e-18	0.156522
	ninaB	I>U	2.1e-18	0.528365
	CG32432	I>U	1.7e-18	0.716423
	CG7730	I<U	8.51e-19	0.0626762
	CG14984	I>U	7.26e-19	1.06389
	CG5220	I<U	6.39e-19	0.0465879
	CG10958	I>U	5.7e-19	0.174367
	CG5599	I>U	5.23e-19	0.148308
	Rab39	I>U	4.65e-19	0.305916
	MED7	I<U	3.64e-19	0.0769597
	sfl	I>U	3.11e-19	0.312918
	Npc2b	I>U	2.56e-19	0.842459
	Pisd	I>U	2.46e-19	0.228306
	Atg16	I<U	2.13e-19	-0.0932066
	Os-C	I>U	2.09e-19	1.16042
	Cyp9c1	I>U	2.09e-19	0.26721
	CG14687	I>U	1.58e-19	0.713879
	CG7600	I>U	6.81e-20	0.35111
	MFS9	I>U	6.22e-20	1.23941
	Diap2	I>U	5.73e-20	0.311796
	GatA	I>U	5.41e-20	0.149278
	Pif1	I<U	4.98e-20	0.0907483
	Drep1	I<U	4.97e-20	-0.0977505
	Hr51	I>U	4.04e-20	1.65789
	nAChRbeta1	I>U	3.57e-20	0.583787
	nAChRbeta2	I>U	2.56e-20	0.87083
	CG31121	I<U	1.98e-20	-0.0811688
	CG7841	I<U	1.63e-20	-0.109661
	CG15202	I>U	1.61e-20	0.886503
	Socs36E	I>U	1.57e-20	0.272108
	CG12123	I>U	1.33e-20	0.326501
	CG15528	I>U	9.04e-21	0.483651
	lic	I<U	5.09e-21	-0.00186374
	CG14232	I<U	4.14e-21	-0.031947
	Tap42	I<U	1.86e-21	-0.103872
	Smvt	I>U	1.82e-21	0.284045
	Dhfr	I>U	1.74e-21	0.258374
	CG11275	I>U	1.61e-21	0.76567
	osk	I<U	1.29e-21	-0.150353
	Nepl15	I>U	1.15e-21	0.564212
	Fancm	I<U	1.11e-21	0.064661
	CG5776	I<U	1.1e-21	-0.148594
	CG11590	I<U	9.33e-22	-0.0976381
	CG31300	I>U	7.04e-22	0.402951
	htt	I>U	6.82e-22	0.342663
	ND-13B	I<U	6.49e-22	0.118868
	sNPF	I>U	6.47e-22	0.52519
	Gem2	I<U	5.4e-22	-0.113268
	Cubn	I>U	5.15e-22	0.519301
	jef	I>U	3.43e-22	0.853755
	GILT3	I<U	2.95e-22	0.204005
	Rab3	I>U	1.2e-22	0.469191
	CG42329	I>U	6.72e-23	0.368744
	Esp	I>U	6.49e-23	0.620254
	CG4563	I>U	5.82e-23	0.342586
	CG31195	I>U	1.12e-23	0.163267
	CG1532	I>U	9.95e-24	0.385613
	Vps4	I<U	8.23e-24	-0.00863572
	CG11426	I>U	5.05e-24	0.31615
	Stam	I<U	4.83e-24	-0.022032
	bdl	I>U	2.93e-24	0.731566
	CG1909	I>U	2.83e-24	0.588542
	CG12288	I<U	2.75e-24	-0.122376
	CG7168	I<U	2.57e-24	-0.0100968
	Cyp18a1	I<U	1.74e-24	-0.320121
	Lapsyn	I>U	1.18e-24	0.313615
	CG30269	I>U	1.12e-24	0.387647
	Ac78C	I>U	1.09e-24	0.564354
	CG11044	I>U	3.58e-25	0.779514
	CG5181	I<U	2.7e-25	-0.0440944
	qvr	I>U	8.85e-26	0.570991
	MESR3	I>U	8.2e-26	0.244077
	mira	I>U	6.74e-26	0.622874
	mnd	I<U	6.43e-26	-0.0728306
	LManI	I>U	5.8e-26	0.18014
	Adk1	I>U	3.54e-26	0.729972
	mbc	I<U	2.29e-26	0.0932602
	Cyp4p1	I>U	1.91e-26	0.549567
	CG32486	I>U	1.71e-26	0.358183
	CG15611	I>U	1.36e-26	0.571342
	Syx13	I<U	1.13e-26	-0.0893807
	CG14949	I>U	9.65e-27	0.423589
	nst	I<U	8.97e-27	0.092551
	Tapdelta	I>U	5.15e-27	0.230936
	Glg1	I<U	4.65e-27	-0.0117047
	CG13907	I<U	3.57e-27	-0.0217067
	Cpr62Bc	I>U	3.07e-27	1.94425
	CG17593	I<U	1.86e-27	0.016473
	Hexo2	I>U	1.37e-27	0.319034
	eco	I<U	9.65e-28	-0.109823
	lbm	I>U	5.82e-28	1.30426
	Hr96	I<U	5.57e-28	-0.176775
	CG9581	I<U	5.15e-28	0.0486561
	CG18542	I>U	4.71e-28	2.22374
	su(Hw)	I<U	3.4e-28	0.084333
	Usp8	I>U	2.83e-28	0.254394
	l(3)neo38	I>U	2.12e-28	0.17131
	RpLP0-like	I>U	1.26e-28	0.326834
	Mnn1	I<U	1.1e-28	-0.100004
	CG15876	I>U	8.76e-29	3.02385
	Ilk	I<U	7.89e-29	0.0848596
	CG8602	I<U	5.69e-29	0.0592358
	CG9925	I>U	4.33e-29	0.331158
	mav	I<U	2.76e-29	-0.0871318
	Osi9	I>U	2.23e-29	1.83007
	CG17260	I<U	2.12e-29	-0.113631
	Ork1	I<U	1.14e-29	0.0136965
	CG10516	I>U	1.01e-29	0.639471
	CG5262	I>U	9.22e-30	0.36183
	DNApol-epsilon255	I<U	7.16e-30	0.0399733
	CG15617	I>U	7.09e-30	1.85483
	shtd	I<U	2.57e-30	-0.0359496
	CG15628	I>U	1.82e-30	0.725508
	st	I>U	1.18e-30	0.573837
	twe	I<U	6.54e-31	-0.106764
	CG10562	I>U	5.36e-31	0.41796
	yellow-k	I<U	3.64e-31	0.135603
	Apf	I>U	2.78e-31	0.410652
	CG16868	I<U	1.95e-31	0.059306
	CG8818	I>U	1.11e-31	0.18656
	CG8939	I<U	1.11e-31	0.0274761
	CG8336	I<U	8.79e-32	0.0114854
	Gk2	I>U	6.4e-32	0.191206
	CG11655	I>U	4.21e-32	0.581346
	Gbeta76C	I>U	3.86e-32	0.415037
	mon2	I<U	3.14e-32	0.128672
	CG15514	I<U	1.37e-32	0.0836647
	hh	I>U	5.39e-33	0.492321
	CG6836	I>U	4.78e-33	0.647351
	CG31103	I>U	3.88e-33	0.968767
	CG17570	I>U	2.64e-33	1.90699
	Rop	I>U	2.62e-33	0.339144
	AsnS	I>U	2.29e-33	0.14039
	CG6660	I>U	1.05e-33	0.666772
	y	I>U	7.46e-34	0.825918
	NC2alpha	I<U	4.67e-34	-0.0157756
	CG31106	I>U	3.26e-34	0.577922
	Ldsdh1	I>U	3.04e-34	0.496658
	CG8303	I<U	6.05e-35	0.0665831
	Galphai	I<U	5.59e-35	-0.0922128
	mRpL15	I<U	2.45e-35	0.0954507
	CG1092	I>U	1.96e-35	0.871036
	Cerk	I>U	1.62e-35	0.211947
	CG7912	I>U	1.37e-35	0.828288
	CG10000	I>U	8.33e-36	1.17206
	Art1	I<U	6.36e-36	0.043305
	rt	I<U	6.02e-36	0.0419961
	CG5835	I>U	4.61e-36	0.564476
	CG3719	I>U	1.88e-36	0.410117
	CG17029	I>U	1.64e-36	0.592433
	CG9717	I>U	1.49e-36	1.1461
	bora	I<U	1.13e-36	-0.093101
	dyl	I>U	3.56e-37	4.45943
	CG7881	I>U	1.38e-37	0.629946
	nrv1	I>U	9.18e-38	0.240524
	cdi	I<U	4.83e-38	-0.117681
	Srp54	I>U	3.43e-38	0.284314
	feo	I<U	3.38e-38	0.0233907
	yellow-e	I>U	2e-38	0.381317
	NPF	I>U	1.81e-38	1.20597
	Swim	I>U	1e-38	0.392121
	hiro	I>U	9.85e-39	0.436012
	CG16799	I>U	4.29e-39	0.590851
	smal	I>U	6.93e-40	0.495377
	Oatp58Da	I>U	3.81e-40	0.995238
	DNApol-eta	I<U	3.67e-40	-0.214691
	Cdk5	I<U	3.14e-40	-0.125184
	Syx7	I<U	2.55e-40	0.0529632
	CG11672	I>U	1.77e-40	0.307718
	CG43774	I>U	1.12e-40	0.739913
	Efr	I>U	4.34e-41	0.375327
	Pli	I<U	2.51e-41	0.0086676
	CG17930	I>U	1.77e-41	0.578859
	Sardh	I>U	7.32e-42	0.596654
	CG9253	I<U	3.85e-42	0.0374242
	SsRbeta	I>U	3.82e-42	0.27106
	CG7430	I>U	3.36e-42	0.26183
	hop	I<U	2.67e-42	-0.0743484
	alphaCOP	I<U	2.16e-42	0.0471012
	CG4962	I>U	1.08e-42	1.34345
	CG9773	I<U	7.73e-43	0.0512638
	CG5114	I>U	6.04e-43	0.314657
	CG15533	I<U	2.4e-43	-0.312539
	CG2772	I<U	2.19e-43	-0.170568
	Brms1	I<U	2.03e-43	0.0523978
	AstC	I>U	1.92e-43	0.471115
	Pus1	I>U	9.49e-44	0.303643
	bnk	I>U	6.88e-44	0
	Cpr97Ea	I>U	3.1e-44	2.01488
	Ak6	I<U	2.95e-44	0.0713729
	Dcr-2	I>U	9.43e-45	0.212418
	Jafrac2	I>U	7.38e-45	0.44543
	mey	I>U	5.99e-45	1.779
	CG14767	I>U	4.35e-45	0.2876
	antdh	I>U	4.14e-45	0.935987
	Ku80	I>U	3.54e-45	0.192455
	bys	I<U	1.93e-45	-0.000948829
	CG13101	I>U	7.38e-46	0.359713
	hrm	I>U	6.47e-46	0.190648
	CG14196	I>U	4.78e-46	0.717569
	CG9917	I<U	4.26e-46	-0.11176
	CG2990	I<U	4.05e-46	0.0346138
	sicily	I<U	1.02e-46	-0.0992727
	CG10877	I>U	8.96e-47	0.372742
	CG32066	I<U	6.24e-47	-0.192462
	Taf5	I<U	5.78e-47	0.0623388
	fiz	I>U	5.41e-47	0.449032
	Bre1	I<U	1.18e-47	-0.0934339
	Grx1	I>U	1.12e-47	0.482134
	Tsp42Eg	I>U	6.67e-48	1.05024
	ftz	I>U	5.36e-48	1.69067
	Odc1	I>U	4.01e-48	0.64096
	CG9864	I>U	1.95e-48	0.51971
	CG10960	I<U	1.1e-48	0.0838776
	Fkbp39	I<U	9.99e-49	-0.0042624
	Sec61alpha	I<U	8.69e-49	0.0522009
	CG12091	I<U	6.71e-49	0.0461424
	Cpr67B	I>U	6.46e-49	1.10611
	Elba3	I>U	1.9e-49	0
	Vps35	I<U	4.69e-50	0.133922
	AQP	I>U	7.87e-51	1.30892
	ninaE	I>U	4.73e-51	0.417187
	CG6426	I>U	1.97e-51	0.666063
	CG17746	I<U	1.36e-51	-0.158127
	Jwa	I>U	2.66e-52	0.283789
	CCT6	I<U	1.63e-52	-0.225353
	Amyrel	I<U	9.38e-53	-0.747721
	Abp1	I<U	6.91e-53	0.0821853
	Ugt302C1	I>U	6.4e-53	0.276372
	CG9988	I>U	5.38e-53	1.36733
	Syx17	I<U	1.79e-53	-0.0934518
	CG15239	I>U	3.01e-54	2.32193
	Srp68	I<U	1.78e-54	0.112136
	CG15406	I>U	1.28e-54	0.888169
	Nup133	I<U	1.1e-54	0.105519
	CG11318	I>U	1.18e-55	0.940104
	CG5455	I>U	4.47e-56	0.668731
	Mfe2	I>U	1.09e-56	0.385092
	Zn72D	I>U	2.75e-57	0.141008
	Npc2f	I>U	7.76e-58	0.632719
	CG6403	I>U	5.74e-58	3.77761
	CG6013	I<U	4.1e-58	-0.0161288
	Rh4	I>U	6.11e-60	0.38131
	Tor	I<U	5.57e-60	0.110258
	CG32137	I>U	2.9e-60	0.333916
	CG15423	I>U	2.73e-60	0.623149
	CG6665	I<U	2.2e-60	-0.253141
	CG2187	I<U	6.3e-61	0.0370673
	CG6903	I>U	1.36e-61	0.340656
	alpha-Est7	I>U	2.28e-62	0.388459
	CG10962	I<U	1.01e-62	-0.314208
	CG8289	I<U	6.32e-63	-0.110667
	Rpt1	I<U	2.04e-64	-0.090616
	CG4461	I>U	1.91e-64	1.04695
	Clic	I>U	2.02e-65	0.174231
	Rif1	I<U	9.25e-66	0.0422194
	CG9467	I<U	7.48e-66	0.0925103
	nonC	I>U	5.59e-66	0.284585
	SF1	I<U	4.45e-67	0.145537
	Vha100-4	I>U	1.57e-67	0.844508
	LSm1	I<U	1.07e-67	-0.0808119
	CG31549	I<U	9.59e-68	-0.206695
	Dph5	I>U	2.27e-68	0.197471
	Osi15	I>U	4.45e-69	0
	fzr	I>U	1.76e-69	0.244107
	NtR	I>U	1.07e-69	1.19224
	UQCR-C2	I>U	9.61e-70	0.338562
	CG13313	I>U	7.5e-70	0.0205969
	Past1	I<U	6.38e-70	0.0629259
	phol	I<U	5.09e-70	-0.266919
	CG16762	I>U	1.79e-70	0.946984
	Non2	I<U	2.14e-71	-0.0367712
	RpII215	I<U	7.98e-72	-0.0583806
	CG3829	I>U	7.15e-72	0.542198
	CG7409	I>U	4.25e-72	1.09442
	kraken	I>U	3.89e-72	0.220902
	CG4020	I>U	1.3e-72	0.669877
	Dip-C	I>U	1.43e-73	0.224758
	Cpr100A	I>U	6.71e-74	1.74716
	Trx-2	I>U	2.57e-74	0.26363
	NaPi-T	I>U	1.88e-75	0.82821
	Den1	I<U	7.02e-76	0.0970383
	eIF3j	I<U	6.11e-76	0.125294
	CG13698	I<U	2.87e-77	-0.103549
	HDAC1	I<U	1.55e-77	0.00507155
	CG4825	I<U	9.46e-78	-0.128279
	mRpL50	I<U	4.08e-78	-0.113827
	CG2736	I>U	1.9e-78	0.409918
	Nup205	I<U	6.04e-79	-0.0870341
	Surf4	I<U	1.65e-79	0.0323765
	Impbeta11	I<U	7.03e-80	-0.0137738
	TpnC41C	I>U	1.47e-80	1.1226
	CG6583	I<U	6.77e-81	-0.177319
	CG16989	I>U	7.9e-82	0.199446
	Mal-A7	I<U	7.48e-82	-0.2581
	CG30371	I>U	1.73e-82	0.626337
	Cyp4d20	I>U	1.2e-82	0.556759
	CG8520	I>U	1.82e-83	0.511137
	CG31266	I>U	1.08e-83	0.919379
	Mo25	I<U	2.67e-84	0.0431066
	Mco4	I>U	2.29e-85	0.426106
	out	I<U	8.88e-86	0.0884121
	pcs	I<U	6.67e-86	-0.226011
	puc	I>U	9.1e-87	0.206623
	Galt	I>U	4.33e-89	0.440468
	CG9119	I>U	2.67e-90	0.425915
	Obp83a	I>U	1.07e-90	1.70062
	Clect27	I>U	3.36e-91	0.807141
	Sirup	I<U	6.61e-92	0.0380689
	Tsp42Ed	I>U	2.46e-93	0.766093
	shu	I>U	1.19e-93	0.241515
	Cap-D2	I<U	2.99e-95	0.00241034
	CG9743	I>U	3.96e-97	0.406433
	CG8207	I<U	1.83e-97	-0.0917504
	CG3430	I<U	4.37e-98	0.0597866
	holn1	I<U	2.87e-98	-0.110208
	CG8108	I<U	2.19e-98	0.00981242
	CG17475	I>U	1.41e-98	0.75162
	Slc45-1	I>U	2.16e-99	0.183307
	VhaAC39-1	I>U	1.45e-99	0.348403
	spn-E	I<U	2.32e-100	0.0550909
	Mekk1	I<U	9.32e-101	0.0758571
	Mal-A2	I>U	2.93e-101	0.0853757
	CG31272	I>U	9.27e-102	0.373471
	CG9993	I>U	8.37e-102	0.771767
	dx	I<U	5.48e-103	-0.106365
	LBR	I<U	4.46e-103	0.0276203
	Decay	I>U	1.22e-103	0.528806
	CG7542	I>U	6.69e-104	0.202958
	bur	I<U	2.96e-106	-0.0368932
	CG15096	I>U	2.74e-107	0.654446
	Ing5	I<U	5.01e-108	-0.121124
	Ras85D	I<U	5.75e-110	-0.0963423
	CG10809	I<U	4.76e-110	-0.176424
	Ufd4	I>U	6.84e-111	0.132781
	Tgi	I<U	1.17e-112	-0.0393024
	CG5778	I<U	8.74e-114	-0.0471917
	Upf1	I<U	6.37e-114	-0.0994862
	Alp5	I>U	4.02e-115	0.31271
	CG1673	I>U	1.24e-115	0.766698
	UK114	I>U	6.26e-116	0.373387
	Hsp60A	I>U	3.27e-116	0.206177
	CG2691	I<U	1.94e-116	0.100508
	TpnC4	I>U	1.74e-121	1.17429
	CG4911	I<U	9.17e-122	-0.0483451
	dap	I<U	7.57e-122	0.194587
	Rpn2	I<U	2.41e-124	0.0068521
	Pvf1	I<U	4.98e-125	-0.15027
	Faf2	I<U	1.18e-125	-0.137768
	Cbl	I<U	2.54e-130	-0.118374
	CG31267	I>U	1.03e-130	1.22498
	AdSS	I>U	6.77e-131	0.320633
	CG8036	I<U	4.67e-131	0.122355
	pigs	I<U	3.83e-131	0.0227387
	CG4968	I<U	9.42e-132	-0.159795
	Cyt-b5	I>U	5.87e-132	0.297606
	eIF6	I<U	6.35e-134	-0.0765871
	Hydr2	I<U	2.36e-137	-0.00125844
	REG	I<U	4.84e-138	-0.0326695
	Edc3	I<U	1.83e-138	-0.162506
	CG5390	I>U	2.06e-141	0.361468
	RpS20	I>U	1.66e-142	0.219338
	CG10514	I>U	3.89e-146	1.00985
	CG8299	I>U	3.2e-146	0.392848
	Hsp23	I>U	1.55e-146	0.705289
	CG14439	I>U	3.46e-151	1.0261
	CG4476	I<U	8.31e-154	-0.0167506
	ND-39	I>U	2.75e-156	0.405947
	CG5958	I>U	2.63e-157	0.411527
	Pgm1	I>U	2.25e-158	0.207066
	CG13252	I<U	1.05e-158	0.120153
	CG42249	I>U	2.07e-164	0.510495
	CG17168	I<U	4.89e-166	-0.179018
	PPO1	I>U	1.25e-171	1.81072
	CG34026	I>U	3.6e-172	0.356726
	CG42335	I>U	6.57e-173	0.428696
	Got1	I>U	5.54e-173	0.283663
	Trc8	I<U	8.32e-177	0.0542422
	Spn88Ea	I>U	1.81e-180	0.613172
	RpS30	I<U	2.39e-181	0.130201
	CG5162	I>U	3.33e-182	0.607639
	Jheh3	I>U	1.26e-182	0.260906
	Nup98-96	I<U	7.95e-183	-0.0838234
	Karybeta3	I>U	1.3e-184	0.126441
	ND-49	I>U	6.32e-185	0.466671
	Mtpalpha	I<U	2.36e-186	0.111033
	pirk	I>U	2.1e-187	1.1261
	NKCC	I>U	2.93e-189	0.454747
	san	I<U	3.63e-191	-0.114876
	Obp56a	I>U	9.29e-192	0.955807
	Vha100-2	I>U	1.35e-198	0.391731
	NAAT1	I>U	1.62e-206	0.920487
	Uba1	I<U	6.13e-212	0.0094067
	eIF3g1	I<U	2.02e-215	-0.00576093
	Diedel3	I>U	5.03e-220	0.553918
	Ggt-1	I>U	3.89e-225	0.150818
	RpII18	I<U	1.74e-232	0.00822519
	Tctp	I<U	3.59e-243	0.0832323
	CG10035	I>U	7.4e-249	1.39381
	Cpr92F	I>U	1.99e-252	1.85203
	Usf	I<U	1.86e-259	-0.282463
	RpS10b	I>U	5.35e-261	0.16623
	Prat2	I>U	4.38e-272	0.391064
	CG6484	I>U	2.48e-279	0.22537
	CG11425	I>U	1.81e-280	1.29521
	Gdh	I>U	2.99e-285	0.296177
	Hmu	I<U	1.53e-285	-0.0141923
	eEF2	I<U	4.72e-301	0.0612386
	Lamp1	I<U	2.58e-308	0.100153
	ncm	I<U	2.05644747587386e-312	-0.12216
	VhaAC45	I>U	2.25171738364011e-313	0.520329
	Rsf1	I<U	1.26210600833649e-316	-0.121953
	14-3-3epsilon	I<U	0	-0.174385
	14-3-3zeta	I>U	0	0.200285
	Ag5r	I>U	0	0.65022
	AGBE	I>U	0	0.48989
	blw	I>U	0	0.453732
	CCT7	I>U	0	0.157804
	CG12057	I>U	0	0.145897
	CG12374	I>U	0	1.00537
	CG13321	I>U	0	0.735163
	CG15043	I>U	0	0.859438
	CG31221	I<U	0	0.207514
	CG33306	I>U	0	0.278947
	CG4835	I>U	0	0.524572
	CG9259	I>U	0	0.663751
	CG9672	I>U	0	0.730659
	Chchd2	I<U	0	0.0452183
	chrb	I<U	0	-0.228245
	CNBP	I<U	0	-0.229183
	Cp16	I<U	0	-0.302839
	Cp19	I<U	0	-0.170544
	Cp36	I<U	0	-0.682643
	Cp7Fa	I<U	0	-0.535179
	CtsB1	I>U	0	0.494345
	Cyp6w1	I<U	0	0.116487
	Cyt-b5-r	I>U	0	0.304022
	Desat1	I>U	0	0.279437
	eEF1beta	I<U	0	-0.121922
	eIF1	I<U	0	0.22239
	eIF4A	I<U	0	0.0700671
	GlyP	I>U	0	0.411465
	Hrb27C	I<U	0	-0.191073
	Hsp83	I>U	0	0.228318
	Jon65Ai	I>U	0	0.7911
	lost	I<U	0	-0.0549693
	Lsp2	I<U	0	0.221094
	Mdh2	I>U	0	0.385184
	me31B	I>U	0	0.368337
	Mur18B	I>U	0	0.318174
	Paf-AHalpha	I<U	0	-0.292696
	Paip2	I<U	0	-0.175539
	path	I<U	0	-0.0144731
	Rab2	I<U	0	-0.0888643
	Rm62	I>U	0	0.157421
	RpL13A	I<U	0	-0.077477
	RpL18A	I<U	0	0.0818179
	RpL26	I>U	0	0.247738
	RpL31	I>U	0	0.198985
	RpL32	I<U	0	-0.00680449
	RpL37a	I<U	0	0.112362
	RpL4	I<U	0	0.0278126
	RpL7A	I<U	0	0.0439922
	RpL8	I>U	0	0.200523
	RpLP1	I<U	0	-0.118098
	RpS23	I<U	0	0.03677
	RpS25	I>U	0	0.176921
	RpS3A	I>U	0	0.414972
	S6k	I<U	0	-0.00923526
	Sap-r	I>U	0	0.268576
	Scp2	I>U	0	0.473523
	sta	I<U	0	-0.0315917
	Vha16-1	I>U	0	0.298583
	yellow-f2	I<U	0	-0.637904
D. nigrosparsa	Usp7	I>U	0.999678	0.141329
	CG1440	I>U	0.999153	0.0756012
	Mo25	I>U	0.998845	0.130394
	CG5181	I<U	0.998625	-0.289694
	CG32017	I<U	0.998201	-0.517935
	CG14234	I<U	0.997972	-0.804839
	CG14232	I>U	0.99744	0.460833
	CG15385	I<U	0.997371	-1.18903
	Con	I<U	0.997043	-1.05295
	ND-49	I<U	0.996946	-0.38873
	mab-21	I<U	0.996936	-0.868135
	CG15528	I<U	0.996495	-0.553114
	CG13408	I<U	0.996033	-1.47393
	CG44098	I<U	0.995677	-0.709323
	Tsp42Ek	I<U	0.995067	-0.521291
	frac	I<U	0.994822	-0.629196
	CG8519	I<U	0.994365	-0.954719
	CG10073	I<U	0.992773	-1.24616
	tadr	I<U	0.992322	-0.694666
	Hand	I<U	0.992022	-1.88452
	vg	I<U	0.991204	-0.564763
	CG14687	I<U	0.990937	-0.29379
	CG9253	I>U	0.989871	0.273819
	mei-217	I>U	0.988468	0.323186
	Pdp	I>U	0.987183	0.129631
	CG6841	I>U	0.986675	0.12282
	Syx8	I<U	0.985767	-0.173008
	CG15506	I>U	0.985428	0.989274
	CG4968	I<U	0.984526	-5.90689
	CG3630	I<U	0.984168	-0.516129
	Cad86C	I<U	0.979135	-1.1565
	stmA	I<U	0.976902	-0.269241
	Pli	I<U	0.976336	-0.13354
	Shal	I<U	0.972738	-0.528156
	GluRIIB	I<U	0.968165	-1.48308
	sicily	I>U	0.967034	0.195897
	CG7600	I>U	0.967025	0.0731169
	CG9864	I>U	0.966273	0.459542
	FMRFaR	I<U	0.961918	-1.20008
	SmydA-4	I<U	0.959871	-1.63958
	AQP	I<U	0.957798	-0.296751
	Efr	I<U	0.944526	-1.09311
	CG6332	I<U	0.943646	-3.90689
	gl	I<U	0.940204	-0.645717
	CG7730	I<U	0.939233	-0.507388
	Ca-alpha1T	I<U	0.939072	-0.829766
	MFS9	I<U	0.93293	-0.684203
	CG13501	I>U	0.932827	2.66297
	CG42566	I<U	0.929943	-1.58496
	wg	I<U	0.925328	-1.58496
	CG4025	I<U	0.924499	-0.345422
	Gr66a	I>U	0.903235	0.0921562
	ND-39	I<U	0.894513	-0.314753
	CG13921	I<U	0.883474	-0.729548
	Rgk2	I<U	0.881299	-0.927068
	CG15628	I<U	0.872915	-0.390561
	CG2736	I<U	0.871133	-0.502673
	Rab39	I<U	0.864365	-0.234261
	CG3829	I>U	0.862227	0.114093
	CG18549	I<U	0.847408	-0.179014
	CG13375	I<U	0.842957	-1.14148
	mio	I>U	0.833614	0.170168
	Ppm1	I>U	0.827094	1.75489
	bur	I>U	0.823647	0.0779106
	Liprin-gamma	I<U	0.81908	-0.46417
	CG6055	I<U	0.813048	-0.584963
	Gk1	I>U	0.807092	0.0747256
	Upf1	I>U	0.800335	0.0813773
	Elk	I<U	0.779417	-0.634206
	Rab27	I<U	0.777847	-0.862496
	Nep5	I<U	0.751953	-1.926
	twit	I<U	0.734988	-0.652293
	CG10063	I>U	0.707196	1.4634
	ey	I<U	0.675211	-0.696307
	UQCR-C2	I<U	0.656955	-0.340964
	lin-28	I<U	0.631821	-1.48875
	disco-r	I<U	0.630185	-1.20612
	CG11007	I>U	0.598036	0.363071
	PK1-R	I>U	0.592705	0
	sip3	I>U	0.578346	0.044434
	Hr51	I>U	0.554583	0.437748
	CG9536	I>U	0.551552	0.141678
	CG12375	I>U	0.547449	0.0835816
	TwdlY	I<U	0.538162	-3.08746
	CG9444	I<U	0.51292	-0.867626
	Alp1	I<U	0.489645	-2.32193
	mlt	I>U	0.483996	0.028492
	kirre	I<U	0.482772	-0.739883
	gig	I>U	0.480555	0.168047
	mey	I<U	0.467516	0
	CG13306	I>U	0.4593	0.64565
	CG3542	I>U	0.453883	0.118187
	put	I<U	0.451607	-0.125191
	CG11044	I<U	0.447618	-0.285777
	bnk	I<U	0.414938	-2.58496
	Pka-C2	I<U	0.403886	-4.16993
	CG7794	I<U	0.403554	-4.16993
	CG8435	I>U	0.393149	0.357805
	DIP-alpha	I<U	0.370267	-1.40988
	Cyt-c1L	I>U	0.311508	0
	CG6707	I<U	0.306334	-0.0834072
	loj	I>U	0.302795	0.0493286
	Cyp12b2	I<U	0.3012	-0.47063
	CG31637	I<U	0.293431	-0.135226
	CG9010	I<U	0.291024	-1.822
	CG16756	I<U	0.26684	-0.485153
	CaBP1	I>U	0.262261	0.0408532
	CG6665	I>U	0.255418	0.0912377
	Osi2	I<U	0.246612	-4.822
	CG34056	I<U	0.224697	-1.58496
	TwdlV	I<U	0.184116	-0.954912
	NPF	I<U	0.172665	-0.398903
	DIP-delta	I<U	0.16965	-0.736966
	Gr94a	I<U	0.163833	-0.752072
	CG5404	I<U	0.162119	-0.68147
	CLS	I>U	0.159711	0.0628643
	CG9706	I>U	0.156181	0.238818
	Obp56a	I<U	0.145341	-0.961555
	Cubn	I<U	0.138767	-0.198479
	inaE	I>U	0.129371	0.0705604
	futsch	I<U	0.129277	-0.533616
	Gmer	I>U	0.12818	0.100598
	CG32269	I<U	0.127152	-1.15754
	Flo2	I<U	0.121135	-0.248066
	CG10589	I>U	0.108294	0
	CG3719	I<U	0.0960696	-0.123925
	CG13133	I<U	0.0926689	-0.273376
	ATPsynG	I<U	0.0848627	-0.0694746
	cep290	I>U	0.080153	0
	Ppcs	I<U	0.0783827	-0.167789
	CG4935	I<U	0.0781635	-0.271487
	Pcp	I>U	0.0770676	1.71621
	wntD	I<U	0.0690499	-1.82291
	CG4911	I>U	0.0679126	0.130224
	CG32112	I<U	0.0649486	-0.151326
	eag	I<U	0.0609828	-0.900464
	Cpr92F	I<U	0.058034	-2.58496
	Gpdh1	I<U	0.0579607	-2.58496
	CG6763	I>U	0.0576672	1.19931
	CG10068	I>U	0.0570302	0.0443035
	CG5776	I>U	0.0536196	0.0877956
	Got1	I<U	0.0504811	-2
	Drp1	I>U	0.0478594	0.271284
	Mccc2	I>U	0.0471539	0.0576582
	CG16903	I>U	0.0449032	0.0284404
	CG13693	I<U	0.0448025	-1.21299
	CG1441	I<U	0.0437792	-0.263034
	B-H1	I<U	0.0406606	-0.937264
	trn	I<U	0.0388458	-1.17704
	Osi9	I<U	0.0388277	-0.689932
	CG8170	I<U	0.0351879	-1.03262
	CG4901	I>U	0.0335701	0.0616175
	htt	I<U	0.0324215	-0.11521
	Ras64B	I>U	0.031919	0.0100867
	CG7430	I<U	0.0309691	-0.0685395
	hrm	I>U	0.0308331	0.0802268
	CG12084	I>U	0.0302016	0.1512
	Trc8	I>U	0.0286164	0.0837286
	Slu7	I>U	0.0284443	0.180249
	Dnai2	I>U	0.0283117	2.41504
	CG32037	I<U	0.0278685	-1.16993
	CG9988	I>U	0.0277271	0.500876
	ImpE3	I<U	0.0276325	-1.05445
	CG17974	I<U	0.0245273	-0.722466
	CG30398	I<U	0.0243886	-0.960472
	Cyt-c-d	I>U	0.0243626	0.182789
	CG14141	I<U	0.0229807	-0.784494
	CG32572	I>U	0.0229495	0.657112
	klhl10	I>U	0.0227205	0
	Tob	I>U	0.0220736	0.0185376
	Ero1L	I>U	0.0220407	0.0342364
	CG3156	I>U	0.0210197	0.079845
	Dic61B	I<U	0.0204426	0
	CG7724	I<U	0.0190121	-0.26
	bdg	I>U	0.0175902	0.27941
	PICK1	I>U	0.0173049	0.114517
	CG30338	I<U	0.0168613	-0.246377
	CG34138	I>U	0.0166613	1.35364
	nAChRalpha2	I<U	0.0155105	-0.886664
	shd	I<U	0.0154177	-0.807355
	Or92a	I>U	0.0149142	0.929611
	CG17778	I<U	0.0140407	-0.301854
	CG8939	I>U	0.0135357	0.0010443
	Stam	I>U	0.0127839	0.124777
	CG32052	I<U	0.0125435	-0.355659
	CG14079	I>U	0.0125016	0
	Tusp	I>U	0.011459	0.488286
	CG17019	I>U	0.0114516	0.00518837
	Osi19	I>U	0.0113907	0
	CG8854	I<U	0.010247	-0.774233
	CG8249	I<U	0.0101259	-0.37889
	CG7840	I>U	0.00960857	0.0595449
	foi	I<U	0.00956984	-0.067758
	CG10778	I<U	0.00948048	-0.143517
	CG8134	I<U	0.00934162	-0.14115
	CG11656	I>U	0.00932279	0.63743
	Cpr62Bc	I<U	0.00921558	-1.09954
	CG14763	I<U	0.00883282	0
	CG13545	I<U	0.00827119	-1.36257
	Nprl3	I<U	0.00811361	-0.134349
	dib	I<U	0.00799825	-0.375039
	Cpr100A	I>U	0.00785418	1.09163
	Pus1	I>U	0.00778389	0.00164036
	CG15876	I>U	0.00750594	0
	Nmda1	I>U	0.00750047	0
	CG8712	I>U	0.00748162	0
	unpg	I<U	0.00711446	-0.711596
	CG5828	I<U	0.00704673	-0.0982252
	CG14072	I<U	0.00653608	-0.625604
	NaPi-III	I>U	0.00633869	-0.00951614
	Cyp6w1	I<U	0.00626762	-0.689233
	CG3225	I>U	0.00617021	0.0488453
	Kdm4B	I>U	0.00616304	0.00266506
	obst-F	I<U	0.00613736	-1.32193
	CG13694	I>U	0.00613676	0.458106
	Adgf-B	I<U	0.00607762	-0.415037
	Aprt	I>U	0.00605903	0.069797
	CG10958	I<U	0.0056208	-0.10882
	Lrpprc2	I<U	0.00545484	-0.55849
	CG17575	I<U	0.00543631	-0.540568
	Wdfy2	I>U	0.00534476	0.104612
	CG5644	I<U	0.0052696	-0.224159
	CG6472	I<U	0.00498698	-0.26559
	Gr32a	I<U	0.00487434	-0.584963
	CG7324	I>U	0.00449284	0.0470082
	Cht2	I>U	0.00448682	0.104086
	CG7255	I>U	0.00447597	0.650592
	CG32271	I<U	0.00441182	-0.321928
	CG14651	I>U	0.00432227	0
	CG9920	I>U	0.00432227	0
	E(spl)m5-HLH	I>U	0.00432227	0
	Ir93a	I<U	0.0042983	-0.884523
	CSN3	I<U	0.00403542	-0.0647057
	amd	I<U	0.0039905	-0.494786
	CG3527	I>U	0.00389418	-0.00868831
	Start1	I<U	0.00386961	-0.0583911
	CG14642	I>U	0.00385381	0
	CG34461	I>U	0.00385375	0
	Spn47C	I>U	0.00385375	0
	CG14691	I>U	0.00384908	0.874469
	CG30281	I>U	0.00377682	0.933505
	CG31803	I<U	0.003614	-0.289507
	CG7201	I<U	0.00361096	-0.385654
	CG10516	I>U	0.00351814	-0.0131414
	Mms19	I>U	0.00325944	-0.0263243
	CG17572	I>U	0.00323876	0.166358
	Efhc1.1	I>U	0.00316963	0.341037
	CG7083	I<U	0.0031689	-0.0553328
	fest	I<U	0.00305173	-0.447459
	CG3104	I<U	0.00303168	-0.127742
	lmd	I>U	0.00297885	0.415037
	UQCR-14	I>U	0.00290673	-0.169925
	CG13618	I<U	0.00289578	-0.847997
	CG42237	I<U	0.00286955	-0.314228
	fig	I<U	0.00279904	-0.668015
	IntS4	I<U	0.00276564	-0.0657091
	CG11437	I<U	0.00268666	0.0473057
	CG13108	I<U	0.00267247	-0.500621
	GstD11	I<U	0.00262555	0.146221
	CG14984	I>U	0.00258138	0.00129564
	CG34038	I<U	0.00256384	-0.134301
	CG5160	I<U	0.00256382	-0.134301
	CG15458	I>U	0.00252391	0.169925
	l(2)k09848	I>U	0.00247118	-0.0489847
	Dhfr	I>U	0.00243396	-0.0604311
	CCHa1	I<U	0.00242441	-0.207993
	CG3831	I>U	0.0023946	-0.0183925
	fmt	I>U	0.00235265	0.152806
	Synd	I>U	0.00234266	-0.013931
	ZnT77C	I<U	0.00230153	-0.300163
	CG17121	I>U	0.00229842	0.0642985
	ru	I<U	0.00227763	-0.321928
	CG13196	I>U	0.00227578	-0.125531
	Egm	I<U	0.00223168	-0.0385164
	CG10345	I<U	0.00222801	-0.418507
	CG16758	I>U	0.00219274	-0.469485
	b6	I<U	0.00208296	-0.0644887
	Tctp	I>U	0.0020799	-0.36257
	CG14285	I>U	0.00205847	-0.0727563
	E5	I<U	0.0020475	-0.0703893
	CG4766	I>U	0.00202218	0
	CG1690	I<U	0.00202069	-0.169925
	Dh44	I<U	0.00199434	-0.818162
	CG18539	I<U	0.00199302	-0.160465
	Cyp6v1	I<U	0.00197493	-0.107941
	CG9130	I>U	0.00194085	0.415037
	Sugb	I<U	0.00189491	-0.043632
	GC	I>U	0.00184464	0.289507
	CG7458	I>U	0.00181657	0.195911
	bys	I>U	0.00172092	0.10752
	Mco4	I>U	0.00167518	-0.137738
	eIF4E5	I>U	0.00164831	0
	Myd88	I>U	0.00164584	-0.0201663
	Tgt	I>U	0.00164077	0.379804
	heix	I>U	0.00163911	-0.0106273
	CG6791	I>U	0.00163065	0.3839
	Hmgcr	I<U	0.00159389	-0.0508275
	CSN1b	I>U	0.00158814	0.196742
	dx	I<U	0.00158482	-0.0443312
	nonA	I>U	0.00155026	0.087267
	Edem1	I>U	0.00153558	-0.0395562
	vir	I>U	0.00152697	-0.0352842
	Vps4	I<U	0.00151406	-0.027758
	CG31229	I>U	0.00149679	-0.0558307
	DCTN2-p50	I>U	0.00147317	0.15725
	nero	I>U	0.00144797	-0.020215
	Drep3	I>U	0.00139224	-0.0220263
	CG9231	I<U	0.00136652	-0.102292
	DIP-beta	I>U	0.00131805	-0.109788
	CG11099	I<U	0.00131428	-0.694192
	CG14795	I>U	0.00130446	0.0859732
	CG14708	I<U	0.0012967	0.0367586
	mAChR-C	I>U	0.00129135	0.049753
	CG15812	I<U	0.00128616	-0.300195
	anne	I<U	0.0012649	-0.0482578
	rtv	I>U	0.00124031	-0.267772
	Tre1	I>U	0.00123609	0.229496
	CG7611	I>U	0.00116031	-0.0203634
	Krn	I<U	0.00108734	-0.0444252
	Rep	I>U	0.00107998	0.106818
	ttv	I<U	0.00104409	-0.0127029
	Rlip	I>U	0.000999522	0.343119
	pcs	I>U	0.000994145	-0.0537599
	Trissin	I<U	0.000831395	-0.310642
	YME1L	I>U	0.000815232	-0.0221775
	Cby	I>U	0.000794631	1.45943
	ms(3)76Cc	I<U	0.000788607	-0.565063
	Npc1a	I>U	0.000763471	-0.0189165
	CG3191	I<U	0.00073716	-0.245
	CG9826	I<U	0.000723243	-0.642843
	Cpr62Bb	I<U	0.000722866	-0.583454
	Pdha	I>U	0.00070897	0
	CG8207	I>U	0.000695988	0.129001
	CG14767	I>U	0.000613774	0.0286116
	Ugalt	I>U	0.000572322	0.0858429
	CG34351	I<U	0.00051409	-0.659956
	lbm	I<U	0.000369159	-0.110137
	CG17570	I<U	0.000360189	-0.963474
	Syx7	I>U	0.000341692	0.0502036
	fz3	I<U	0.000331622	-0.0329773
	ND-B16.6	I<U	0.000285691	-0.137507
	TAF1B	I>U	0.000185674	0.172897
	CG9427	I<U	0.000172215	-1.35147
	CG6985	I>U	0.00016265	0.242004
	CG11317	I<U	0.000159309	-0.957314
	CG4074	I>U	0.000155902	0.0255762
	I-2	I>U	0.000153796	0.078077
	GCC185	I>U	0.000151855	0.137778
	TrpRS	I>U	0.000146405	0.149621
	CG16953	I>U	0.000114979	0.099116
	ETH	I<U	0.00010873	-0.883186
	AsnS	I<U	9.21e-05	-0.448784
	Shab	I<U	9.21e-05	-0.410246
	CG5742	I>U	7.81e-05	0.123351
	Cdk5alpha	I<U	7.67e-05	-0.00118936
	PCID2	I>U	7.53e-05	0.233243
	CG2211	I>U	7.33e-05	0.364293
	Cyp305a1	I<U	6.96e-05	-0.178292
	CG4962	I<U	6.85e-05	-0.445032
	sktl	I>U	4.16e-05	0.101514
	CG4461	I<U	4.12e-05	-0.488613
	sfl	I<U	3.97e-05	-0.0696852
	nonC	I>U	3.41e-05	0.152355
	lsn	I>U	3.28e-05	0.12026
	Adck	I<U	2.84e-05	-0.0799993
	Pdss2	I<U	2.69e-05	-0.204221
	CG4630	I<U	1.9e-05	-0.0674535
	CG14464	I>U	1.49e-05	0.886218
	CG5038	I>U	1.47e-05	0.0874119
	Rho1	I>U	1.37e-05	0.12507
	CG4942	I>U	1.34e-05	0.0366452
	CG17378	I<U	1.05e-05	-1.32454
	CG13344	I>U	1.02e-05	0.16425
	Cdc2rk	I>U	9.61e-06	0.0947886
	CG4553	I>U	9.28e-06	0.0517409
	CG17321	I<U	8.37e-06	-0.516483
	CG9917	I>U	8.06e-06	0.188799
	CG31741	I<U	6.29e-06	-0.767166
	en	I<U	6.16e-06	-0.168731
	CG7589	I<U	6.04e-06	-0.821329
	CG3165	I>U	5.66e-06	0.0363196
	Cyt-c1	I<U	5.03e-06	-0.321123
	Spn100A	I<U	4.43e-06	-1.09398
	CG31300	I<U	4.38e-06	-1.05255
	CG32281	I>U	4.08e-06	-0.030906
	CG9717	I<U	3.39e-06	-0.41728
	CG11696	I>U	3.35e-06	0.204358
	CG15221	I<U	3.1e-06	-0.503623
	lace	I>U	3.1e-06	0.106679
	so	I<U	2.73e-06	-0.568111
	CG17486	I>U	2.65e-06	0.0497373
	CG8407	I<U	2.56e-06	0.185556
	CG4080	I>U	2.48e-06	0.136529
	CG31743	I<U	2.44e-06	-0.306086
	ncm	I>U	2.24e-06	0.260658
	CG15673	I<U	2.21e-06	-0.356144
	CG18048	I<U	2.18e-06	-0.0942253
	CG14817	I>U	1.98e-06	0.200635
	sa	I<U	1.94e-06	-0.112069
	CG6414	I>U	1.94e-06	0
	RIOK1	I>U	1.81e-06	0.0869888
	CG6136	I>U	1.77e-06	0.227012
	PGRP-LF	I<U	1.73e-06	-0.256908
	CG4576	I<U	1.71e-06	-0.246887
	CG7339	I<U	1.7e-06	-0.423608
	CG8379	I>U	1.44e-06	0.265802
	eys	I<U	1.4e-06	-0.640274
	CG5262	I<U	1.29e-06	-0.336714
	modSP	I<U	1.25e-06	-0.431918
	CG9289	I>U	1.18e-06	0.788496
	Coprox	I<U	1.14e-06	-0.0806968
	FucT6	I<U	1.03e-06	-0.0228692
	SH3PX1	I>U	9.84e-07	0.18177
	Ggt-1	I<U	9.37e-07	-0.10884
	stumps	I<U	8.34e-07	-0.54273
	CG9588	I>U	7.57e-07	-0.0247051
	nrv3	I<U	7.52e-07	-0.682107
	Plekhm1	I<U	7.37e-07	-0.0684088
	Mettl14	I>U	7.23e-07	0.236214
	mus304	I>U	6.7e-07	0.126617
	CG3309	I>U	5.49e-07	0.127882
	fne	I>U	5.34e-07	0.0087071
	Pkcdelta	I<U	4.26e-07	-0.385797
	mRpL50	I>U	3.94e-07	0.210433
	Cyp318a1	I<U	3.42e-07	-0.0824622
	Ufd1-like	I>U	3.29e-07	0.00964056
	CG11436	I>U	3.15e-07	0.0632579
	CG7523	I<U	3.15e-07	-0.0749542
	bw	I>U	3.1e-07	0.155886
	CG13516	I<U	3.06e-07	-0.446579
	CG10035	I<U	2.94e-07	-0.368306
	Usp8	I>U	2.81e-07	0.0384631
	CG17669	I>U	2.55e-07	0.124077
	Lrch	I<U	2.47e-07	-0.0999047
	CG8064	I>U	2.34e-07	0.0800742
	CG1909	I<U	2.26e-07	-0.625123
	CG14259	I>U	2.19e-07	-0.0254124
	Rabex-5	I>U	1.8e-07	0.0167942
	CG42288	I>U	1.71e-07	1.03395
	CG33970	I<U	1.51e-07	-0.222724
	Nrt	I<U	1.22e-07	-1.02741
	TBC1D16	I<U	1.08e-07	-0.735053
	Dredd	I>U	9.34e-08	0.150168
	CG18155	I>U	8.98e-08	1.34577
	Hacd2	I<U	8.92e-08	-0.12881
	CG16989	I>U	8.84e-08	0.0751343
	CG9356	I>U	6.84e-08	0.0745053
	CG3746	I<U	6.01e-08	-0.272685
	Tsp42Ea	I>U	5.97e-08	0.192551
	CG31195	I>U	5.74e-08	0.237494
	CG31694	I>U	5.25e-08	0.102618
	Galt	I<U	4.81e-08	-0.293221
	AsnRS-m	I>U	4.32e-08	0.120616
	CG9503	I>U	3.58e-08	0.249935
	Itgbn	I<U	2.7e-08	-0.364274
	CG7168	I>U	2.56e-08	0.39582
	AANATL3	I<U	2.44e-08	-0.769141
	CG13384	I>U	1.82e-08	0.0260254
	CG15537	I<U	1.79e-08	-0.739574
	CG14760	I<U	1.78e-08	-0.671218
	Mys45A	I>U	1.65e-08	0.17008
	mira	I>U	1.58e-08	0.407806
	CG6347	I>U	1.44e-08	0.900464
	CG13144	I>U	1.4e-08	-0.118547
	moody	I<U	1.35e-08	-0.324867
	Ance-5	I<U	1.28e-08	-0.834639
	CG15202	I<U	1.15e-08	-0.826702
	Tgi	I>U	1.03e-08	0.297995
	Dip-C	I<U	8.44e-09	-0.047331
	ND-20	I<U	8e-09	-0.274669
	RecQ4	I>U	7.06e-09	0.392538
	CG6758	I>U	6.64e-09	0.383932
	Kr	I<U	6.43e-09	-0.990446
	CG9497	I<U	4.87e-09	-0.327958
	CG1532	I>U	4.82e-09	0.117374
	sNPF	I<U	4.55e-09	-0.547799
	CG14982	I<U	4e-09	-0.563933
	CG44325	I<U	3.95e-09	-0.232102
	Tes	I>U	3.85e-09	0.199463
	spartin	I>U	2.98e-09	0.00500068
	mTTF	I>U	2.81e-09	0.142314
	Bet5	I>U	2.42e-09	0.287355
	CG5114	I>U	2.24e-09	0.0703893
	CG42747	I>U	2.21e-09	0.0512687
	Nhe1	I<U	1.97e-09	-0.0778863
	Sytalpha	I<U	1.81e-09	-0.825286
	CG10550	I<U	1.75e-09	-0.480457
	fzr	I>U	1.7e-09	0.139373
	Prp18	I>U	1.66e-09	-0.033409
	Syngr	I<U	1.39e-09	-0.456425
	Pcf11	I<U	1.03e-09	-0.0736491
	CG8206	I<U	8.6e-10	-0.157852
	Hydr2	I<U	7.39e-10	-0.0961296
	CG13775	I>U	5.31e-10	0.107446
	Srp72	I>U	4.79e-10	-0.0311547
	CG5844	I>U	4.71e-10	0.0223982
	GILT3	I>U	4.58e-10	0.0877822
	CG8312	I>U	4.33e-10	0.060099
	Chchd3	I>U	4.22e-10	0.0588602
	PIP4K	I>U	4.05e-10	-0.00893216
	CG17271	I>U	4.04e-10	0.0832205
	CG32206	I<U	3.63e-10	-0.316314
	CG1344	I>U	3.18e-10	0.0163848
	Gbs-70E	I<U	2.84e-10	-0.545654
	swi2	I<U	2.77e-10	-0.929654
	beta-PheRS	I>U	2.74e-10	0.148202
	KaiR1D	I<U	2.14e-10	-1.04439
	CG9775	I<U	1.86e-10	-0.0720012
	CG15743	I>U	9.84e-11	0.184829
	JhI-26	I>U	9.33e-11	0.00559515
	Cyp28c1	I<U	8.26e-11	-0.216811
	rt	I>U	7.63e-11	-0.0390874
	CG5895	I<U	6.65e-11	-0.572493
	CG8818	I<U	5.95e-11	-0.155455
	ZC3H3	I>U	5.48e-11	0.0970279
	htl	I<U	5.09e-11	-0.283906
	amx	I>U	4.91e-11	0.271579
	snRNP-U1-C	I>U	2.94e-11	0.417026
	cN-IIIB	I<U	2.66e-11	-0.173079
	Karybeta3	I<U	2.33e-11	-0.255886
	CG33281	I<U	2.32e-11	-0.749001
	Dnz1	I>U	2.05e-11	0.122653
	PGRP-LA	I>U	1.95e-11	-0.00984779
	CG3700	I>U	1.23e-11	-0.0938525
	Ykt6	I>U	5.76e-12	0.0196297
	y	I<U	5.73e-12	-1.09954
	Ski6	I>U	4.96e-12	0.0558624
	Pgi	I<U	4.03e-12	-0.251406
	CG33307	I<U	3.73e-12	-0.660618
	CG17568	I>U	2.51e-12	0.297639
	Cpr30B	I>U	1.73e-12	0.633872
	CG17930	I<U	1.73e-12	-1.06128
	sip1	I>U	1.57e-12	0.0898233
	dyl	I<U	1.41e-12	-0.283307
	CG12123	I>U	1.11e-12	0.348209
	CG17328	I>U	1.07e-12	0.259161
	Nmdmc	I>U	1.01e-12	0.332452
	CG32099	I>U	6.91e-13	0.0248876
	tyn	I>U	4.09e-13	0.14758
	CG15629	I>U	4.07e-13	0.125922
	alphaCOP	I>U	3.97e-13	0.183219
	SCAP	I>U	3.87e-13	0.0283966
	CG10623	I<U	3.07e-13	-0.340898
	CG9164	I>U	3.02e-13	-0.103655
	CG33639	I<U	2.96e-13	-0.459078
	milt	I>U	2.33e-13	0.0367155
	smal	I<U	2.2e-13	-0.541859
	CG31223	I>U	2.01e-13	0.12652
	Shc	I>U	1.92e-13	0.323778
	CG12004	I>U	1.54e-13	0.156854
	beat-IIb	I<U	1.5e-13	-0.856767
	Vps16A	I>U	1.46e-13	0.0197594
	GMF	I>U	1.37e-13	0.281812
	CG2310	I>U	1.02e-13	0.237373
	dpr12	I<U	8.77e-14	-0.785377
	TMS1	I<U	8.47e-14	-0.184546
	RpS10b	I<U	8.09e-14	-0.624491
	CG5003	I>U	7.39e-14	-0.0113905
	CG6574	I>U	4.07e-14	-0.0298721
	pirk	I<U	3.14e-14	-0.518965
	CG13933	I<U	2.2e-14	-0.242394
	dsb	I>U	1.8e-14	0.0912225
	CG4119	I>U	1.78e-14	0.197275
	CG1233	I>U	1.78e-14	0.246541
	CG17593	I>U	1.77e-14	0.113103
	Duba	I>U	1.72e-14	0.108686
	CG7142	I<U	1.31e-14	-0.698521
	CG14275	I<U	1.17e-14	-0.520428
	GM130	I>U	1.02e-14	0.1839
	phr	I>U	9.42e-15	0.187308
	Ctl2	I<U	8.58e-15	-0.0654673
	brp	I<U	8.46e-15	-0.62021
	Ras85D	I>U	8.35e-15	0.0576606
	kraken	I<U	6.87e-15	-0.649202
	CG34251	I<U	6.84e-15	-0.157356
	Gbeta76C	I<U	6e-15	-0.822508
	CG17119	I<U	4.45e-15	-0.635589
	CG5989	I>U	4.22e-15	0.0852663
	gammaSnap1	I>U	3.4e-15	0.193609
	CG11504	I>U	3.17e-15	0.218983
	PH4alphaMP	I<U	2.36e-15	-1.06683
	GatA	I<U	2.26e-15	-0.00224108
	Bre1	I>U	2.16e-15	0.251488
	Srp68	I>U	1.77e-15	0.0495127
	r2d2	I>U	1.7e-15	0.122021
	CG4669	I>U	1.49e-15	2.0199
	pck	I>U	1.41e-15	0.182931
	rols	I<U	1.37e-15	-0.389412
	Impbeta11	I>U	1.32e-15	0.201027
	CG12333	I>U	9.92e-16	0.168968
	CG13016	I>U	7.86e-16	0.103175
	Gasz	I>U	7.79e-16	0.216249
	CG8336	I>U	7.45e-16	0.112639
	CG17883	I>U	6.97e-16	0.115021
	CG32091	I<U	6.92e-16	-0.289914
	Hr96	I>U	6.46e-16	0.0139335
	OtopLb	I<U	5.98e-16	-1.28224
	Pde6	I<U	4.5e-16	-0.931677
	CG30159	I>U	3.19e-16	0.166525
	ebd1	I<U	2.43e-16	-0.256317
	CG6201	I<U	1.91e-16	-0.542652
	Jwa	I>U	1.85e-16	0.10961
	Yippee	I>U	1.81e-16	0.172048
	Rpt4	I>U	1.46e-16	0.340392
	CG15625	I>U	1.44e-16	0.38109
	CG12111	I<U	1.37e-16	-0.419566
	CG9452	I>U	6.62e-17	0.194783
	rpk	I>U	4.44e-17	0.310219
	PTPMT1	I<U	4.18e-17	-0.0782202
	CG3663	I<U	2.87e-17	-0.0621535
	CG8270	I>U	2.1e-17	0.232065
	mtm	I>U	1.98e-17	0.142213
	eIF2Bbeta	I<U	1.79e-17	-0.0644926
	Mon1	I>U	1.75e-17	0.232483
	GstE4	I<U	1.67e-17	-0.308122
	CG17746	I>U	1.58e-17	0.182181
	CG4267	I>U	1.39e-17	-0.0941154
	Tango4	I>U	9.51e-18	0.280033
	GCS1	I<U	4.77e-18	-0.14483
	Mtpalpha	I<U	3.87e-18	-0.0591595
	CG32280	I>U	3.39e-18	-0.0536108
	CG9449	I>U	3.27e-18	0.123205
	CG1582	I>U	3.17e-18	0.114481
	CG6726	I<U	2.26e-18	-0.638312
	RIC-3	I<U	1.85e-18	-0.806395
	CG7806	I>U	1.73e-18	-0.00310785
	iPLA2-VIA	I>U	1.01e-18	0.0269683
	eIF2D	I>U	5.92e-19	0.165744
	CG14855	I<U	5.66e-19	-0.432842
	CG14971	I<U	4.1e-19	-0.120986
	Gpo1	I<U	4.06e-19	-0.803712
	mRpL38	I>U	2.99e-19	0.131985
	Phax	I>U	2.87e-19	0.247578
	CG10340	I<U	2.62e-19	-0.0742641
	CG7246	I>U	2.53e-19	0.128948
	CG14657	I>U	2.5e-19	0.0814365
	CG33098	I<U	2.5e-19	-2.24279
	hfw	I<U	2.1e-19	-0.105978
	Ets97D	I>U	2.07e-19	0.178073
	COX5BL	I<U	1.96e-19	-0.228636
	Ptpa	I<U	1.94e-19	-0.0144972
	CG14606	I<U	1.9e-19	-0.813963
	CG5126	I<U	1.66e-19	-0.568168
	rad50	I>U	1.63e-19	0.263924
	RhoGAP54D	I>U	1.58e-19	0.256758
	cdi	I>U	1.44e-19	0.113287
	CG34026	I<U	1.29e-19	-0.712207
	Hug	I<U	8.64e-20	-1.53929
	Pfk	I<U	7.28e-20	-0.285691
	CG2121	I<U	7.22e-20	-0.226128
	GlcAT-I	I>U	5.82e-20	0.119104
	Rab35	I>U	5.63e-20	0.258575
	Shark	I>U	4e-20	0.0892763
	Tsp42Eg	I<U	3.79e-20	-0.307686
	Cp1	I>U	3.14e-20	0.193731
	Bgb	I>U	3.14e-20	0.254556
	Tsp42Ef	I<U	2.8e-20	-0.326629
	ATPsynD	I<U	1.75e-20	-0.13359
	CG12567	I>U	1.65e-20	0.120719
	CG30371	I<U	1.37e-20	-0.77043
	CG7460	I<U	1.21e-20	-0.600299
	Mvb12	I>U	1.13e-20	0.00423344
	AstA-R2	I<U	1.06e-20	-0.918531
	CG14646	I<U	9.45e-21	-0.144841
	U3-55K	I>U	8.29e-21	0.20223
	Rpt1	I>U	7.24e-21	0.181536
	CtsB1	I<U	5.24e-21	-0.0906136
	CG6005	I>U	4.91e-21	0.232548
	CG7841	I>U	4.83e-21	0.173551
	Cdk12	I>U	4.51e-21	0.200735
	NELF-B	I>U	4.41e-21	0.195249
	Clp	I>U	3.48e-21	0.567866
	geko	I<U	2.7e-21	-0.275454
	CG1299	I>U	2.51e-21	0.0480542
	CG13907	I>U	2.43e-21	0.00212039
	CG3687	I>U	1.09e-21	1.6545
	mon2	I<U	9.68e-22	-0.096303
	CG6903	I<U	9.13e-22	-0.104365
	ken	I>U	8.99e-22	0.14512
	Cyp4s3	I>U	8.43e-22	0.0690078
	CG13101	I>U	5.5e-22	0.116193
	CG5254	I>U	5.38e-22	-0.0123528
	Rab2	I>U	4.95e-22	0.0584713
	CG14615	I>U	4.74e-22	0.156878
	CG11679	I>U	4.63e-22	0.126316
	ADPS	I<U	4.32e-22	-0.513843
	AdSS	I<U	2.46e-22	-0.241725
	Hmu	I<U	2.23e-22	-0.0787425
	CG8112	I<U	2.11e-22	-0.428611
	SRPK	I>U	1.96e-22	0.164506
	CG7332	I>U	1.95e-22	0.158095
	CG11141	I>U	1.57e-22	0.439881
	CG6565	I>U	1.24e-22	0.198377
	CG12012	I>U	1.12e-22	0.0810227
	red	I>U	1.07e-22	0.0501689
	dbe	I>U	9.35e-23	0.0137886
	Girdin	I>U	8.35e-23	0.255283
	l(3)neo38	I>U	8.29e-23	0.153641
	CG7272	I<U	7.48e-23	-0.684884
	Upf2	I>U	7.42e-23	0.135402
	MBD-R2	I>U	7.36e-23	0.116625
	Tasp1	I>U	5.63e-23	0.332335
	amon	I<U	5.48e-23	-0.750111
	PDZ-GEF	I>U	3.07e-23	0.130012
	CG15533	I<U	2.79e-23	-1.16717
	Hydr1	I<U	2.66e-23	-0.0801737
	CG5326	I<U	2.1e-23	-0.303381
	CG17896	I<U	1.99e-23	-0.393834
	Gk2	I<U	1.76e-23	-0.137965
	Herp	I<U	1.41e-23	-0.110024
	slx1	I>U	9.78e-24	0.504061
	comm	I<U	9.24e-24	-0.621373
	CG1598	I>U	8.89e-24	0.213621
	eIF3e	I>U	7.63e-24	-0.0287078
	CG31689	I<U	7.43e-24	-0.416201
	CG5835	I<U	7e-24	-0.0763669
	NtR	I<U	6.89e-24	-0.190858
	Ctr1B	I<U	6.82e-24	-0.399239
	CG13148	I<U	4.98e-24	-0.512206
	Dnali1	I>U	4.76e-24	0.300662
	Nprl2	I>U	3.28e-24	0.151246
	Ced-12	I>U	2.82e-24	0.331179
	Lapsyn	I<U	1.99e-24	-0.457439
	CG5068	I>U	1.6e-24	0.162142
	twr	I>U	1.59e-24	0.215574
	CG14130	I<U	1.16e-24	-0.206668
	CG2656	I>U	9.57e-25	0.195331
	Slc45-1	I<U	8.83e-25	-1.11127
	Wee1	I>U	7.2e-25	0.270326
	Trx-2	I>U	6.69e-25	0.111395
	MESR6	I>U	6.62e-25	0.300951
	NC2alpha	I>U	3.99e-25	0.0777964
	fipi	I<U	3.56e-25	-0.734973
	IntS2	I>U	3.04e-25	0.0445008
	Vps2	I>U	2.92e-25	0.0542379
	Spn27A	I>U	2.54e-25	0.0276001
	CG33680	I<U	2.49e-25	-0.341037
	Mnn1	I<U	2.12e-25	-0.133699
	otk	I>U	2.1e-25	-0.0524674
	Phf7	I>U	1.9e-25	0.342364
	CG1648	I<U	1.61e-25	-0.881504
	Dad	I<U	1.55e-25	-0.092056
	tub	I>U	1.25e-25	0.074182
	CG32195	I<U	1.24e-25	-0.0654767
	MAPk-Ak2	I>U	1.01e-25	-0.00568974
	CG8003	I>U	9.05e-26	0.205071
	CG7881	I<U	8.42e-26	-0.431883
	Cyp317a1	I<U	6.11e-26	-0.492137
	Rbbp5	I<U	4.88e-26	-0.325367
	Sap30	I>U	4.2e-26	0.0305977
	kin17	I>U	3.99e-26	0.179474
	Catsup	I>U	3.69e-26	0.0107445
	CG9436	I>U	3.43e-26	-0.0131659
	CG3038	I>U	2.2e-26	-0.00685833
	out	I>U	1.67e-26	0.371802
	RpII215	I>U	1.61e-26	0.170095
	Ack-like	I>U	1.24e-26	0.123251
	dwg	I>U	1.05e-26	0.124411
	CG31650	I<U	7.47e-27	-0.0615613
	CG32095	I>U	5.32e-27	0.234544
	crim	I>U	4.67e-27	0.17216
	Nsf2	I>U	4.21e-27	0.0495995
	CG5966	I<U	3.38e-27	-0.392317
	Sec31	I>U	2.79e-27	0.160172
	NP15.6	I>U	2.3e-27	0.0387344
	Pgk	I<U	1.57e-27	-0.122905
	Rpb5	I>U	9.61e-28	0.273554
	CG8520	I>U	6.96e-28	0.0476613
	PGRP-SA	I<U	6.15e-28	-1.76095
	CG11377	I>U	5.66e-28	0.23769
	CG12576	I<U	5.04e-28	-0.203634
	Synj	I>U	4.65e-28	0.172833
	Cbl	I<U	4.22e-28	-0.0918216
	CSN7	I>U	4.2e-28	0.124629
	pigs	I<U	2.6e-28	-0.751955
	Flo1	I<U	1.92e-28	-0.194116
	babo	I>U	1.78e-28	-0.0302559
	fws	I>U	1.75e-28	0.401323
	CG18858	I>U	1.39e-28	-0.0187824
	Pkc53E	I<U	1.02e-28	-0.010989
	Gem2	I>U	9.62e-29	0.259583
	Diap2	I>U	8.04e-29	0.0696051
	CG9265	I>U	5.22e-29	0.233475
	CG8929	I>U	4.9e-29	0.117373
	SWIP	I>U	4.15e-29	0.103756
	Ac78C	I<U	8.1e-30	-0.15947
	CG13078	I>U	5.97e-30	1.78759
	Rhau	I>U	2.91e-30	0.194692
	eIF3c	I>U	2.66e-30	-0.0190555
	CG7252	I<U	1.84e-30	-0.873614
	l(2)k09913	I>U	1.6e-30	0.067568
	CG10428	I<U	1.47e-30	-0.0162679
	CG6356	I>U	1.4e-30	0.0838282
	SdhB	I<U	9.85e-31	-0.235446
	CG13430	I>U	9.22e-31	0.308584
	lds	I>U	8.38e-31	0.275294
	Brms1	I>U	3.74e-31	0.218507
	Nplp1	I<U	2.81e-31	-0.422506
	SRm160	I>U	2.29e-31	0.277752
	CG9674	I<U	2.24e-31	-0.189451
	Taf8	I>U	1.91e-31	0.297629
	CG5955	I<U	1.83e-31	-0.734211
	CG15892	I>U	1.37e-31	0.224489
	tex	I>U	1.07e-31	0.207017
	Cdk5	I>U	8.46e-32	0.272095
[truncated: 627 more rows]

## Sheet: Table S2
Table S2. Gene names of Drosophila melanogaster and Drosophila nigrosparsa from BaySeq used for Gene Ontology analysis.
D. melanogaster		D. nigrosparsa
abs	FBgn0015331	Adgf-B	FBgn0036751
Ac76E	FBgn0004852	Alp1	FBgn0283479
Adgf-B	FBgn0036751	amd	FBgn0000075
ADPS	FBgn0033983	anne	FBgn0052000
Ady43A	FBgn0026602	Aprt	FBgn0000109
Ahcy	FBgn0014455	AQP	FBgn0033807
amd	FBgn0000075	AsnS	FBgn0270926
Ance-5	FBgn0035076	ATPsynG	FBgn0010612
Aos1	FBgn0029512	b6	FBgn0024897
APC4	FBgn0052707	bdg	FBgn0034049
asl	FBgn0261004	B-H1	FBgn0011758
Atg6	FBgn0264325	bnk	FBgn0004389
Atg8b	FBgn0038539	bur	FBgn0000239
ATPsynGL	FBgn0031941	bys	FBgn0010292
aurB	FBgn0024227	Ca-alpha1T	FBgn0264386
ball	FBgn0027889	CaBP1	FBgn0025678
beat-IIb	FBgn0038494	Cad86C	FBgn0261053
Bet5	FBgn0260860	Cby	FBgn0067317
beta4GalNAcTA	FBgn0027538	CCHa1	FBgn0038199
B-H1	FBgn0011758	Cdk5alpha	FBgn0027491
Cad86C	FBgn0261053	cep290	FBgn0035168
Cby	FBgn0067317	CG10063	FBgn0035727
CCHa1	FBgn0038199	CG10068	FBgn0037473
Cda4	FBgn0052499	CG10073	FBgn0034440
Ced-12	FBgn0032409	CG10345	FBgn0027562
cep290	FBgn0035168	CG10516	FBgn0036549
CG10073	FBgn0034440	CG10589	FBgn0037035
CG10205	FBgn0033970	CG10778	FBgn0029980
CG10343	FBgn0032703	CG10958	FBgn0030004
CG10413	FBgn0032689	CG11007	FBgn0034455
CG10428	FBgn0032724	CG11044	FBgn0034484
CG10778	FBgn0029980	CG11099	FBgn0034485
CG10948	FBgn0036317	CG11317	FBgn0039816
CG11141	FBgn0033177	CG11437	FBgn0037165
CG11370	FBgn0037181	CG11656	FBgn0038109
CG11560	FBgn0036249	CG12084	FBgn0043458
CG11656	FBgn0038109	CG12375	FBgn0031987
CG11679	FBgn0030678	CG13108	FBgn0032100
CG11696	FBgn0030314	CG13133	FBgn0032181
CG11986	FBgn0037656	CG13196	FBgn0033645
CG12111	FBgn0030050	CG13306	FBgn0040828
CG12299	FBgn0032295	CG13375	FBgn0040370
CG12333	FBgn0038617	CG13408	FBgn0038929
CG12355	FBgn0040805	CG13501	FBgn0034684
CG12470	FBgn0040371	CG13545	FBgn0034828
CG12645	FBgn0030181	CG13618	FBgn0039203
CG12914	FBgn0033499	CG13693	FBgn0031235
CG13078	FBgn0032809	CG13694	FBgn0031219
CG13133	FBgn0032181	CG13921	FBgn0035267
CG13148	FBgn0033767	CG14072	FBgn0032318
CG13196	FBgn0033645	CG14079	FBgn0036849
CG13197	FBgn0062449	CG14141	FBgn0036146
CG13306	FBgn0040828	CG14232	FBgn0031061
CG13344	FBgn0033884	CG14234	FBgn0031065
CG13408	FBgn0038929	CG14285	FBgn0038674
CG13409	FBgn0038926	CG1440	FBgn0030038
CG13933	FBgn0035270	CG1441	FBgn0033464
CG14259	FBgn0039483	CG14642	FBgn0037222
CG14275	FBgn0032022	CG14651	FBgn0037254
CG14285	FBgn0038674	CG14687	FBgn0037835
CG14291	FBgn0038660	CG14691	FBgn0037829
CG14567	FBgn0037126	CG14708	FBgn0037910
CG14606	FBgn0037485	CG14763	FBgn0033243
CG14642	FBgn0037222	CG14767	FBgn0040777
CG14708	FBgn0037910	CG14795	FBgn0025393
CG15012	FBgn0035528	CG14984	FBgn0035480
CG15221	FBgn0030331	CG15385	FBgn0031397
CG15254	FBgn0028949	CG15458	FBgn0040651
CG15369	FBgn0030105	CG15506	FBgn0039686
CG15440	FBgn0031607	CG15528	FBgn0039742
CG15458	FBgn0040651	CG15628	FBgn0031632
CG15515	FBgn0039719	CG15812	FBgn0035405
CG15743	FBgn0030465	CG15876	FBgn0035569
CG1582	FBgn0030246	CG16756	FBgn0029765
CG1690	FBgn0033442	CG16758	FBgn0035348
CG16959	FBgn0036481	CG1690	FBgn0033442
CG17026	FBgn0036550	CG16903	FBgn0040394
CG17121	FBgn0039043	CG16953	FBgn0038809
CG17258	FBgn0031496	CG17019	FBgn0033783
CG17321	FBgn0032719	CG17121	FBgn0039043
CG17568	FBgn0032763	CG17570	FBgn0260000
CG17669	FBgn0034352	CG17572	FBgn0032753
CG17778	FBgn0023534	CG17575	FBgn0250842
CG17829	FBgn0025635	CG17778	FBgn0023534
CG17896	FBgn0023537	CG17974	FBgn0034624
CG17974	FBgn0034624	CG18539	FBgn0034325
CG18609	FBgn0034382	CG18549	FBgn0038053
CG2059	FBgn0029942	CG2211	FBgn0035211
CG2310	FBgn0039665	CG2736	FBgn0035090
CG2656	FBgn0037478	CG30281	FBgn0050281
CG30203	FBgn0050203	CG30338	FBgn0050338
CG30281	FBgn0050281	CG30398	FBgn0050398
CG30344	FBgn0050344	CG3104	FBgn0031473
CG3038	FBgn0040373	CG31229	FBgn0051229
CG30392	FBgn0050392	CG3156	FBgn0023536
CG31211	FBgn0051211	CG31637	FBgn0051637
CG3156	FBgn0023536	CG31803	FBgn0051803
CG31741	FBgn0051741	CG3191	FBgn0023525
CG31798	FBgn0051798	CG32017	FBgn0052017
CG3191	FBgn0023525	CG32037	FBgn0052037
CG31997	FBgn0051997	CG32052	FBgn0044328
CG32037	FBgn0052037	CG32112	FBgn0052112
CG32052	FBgn0044328	CG3225	FBgn0031631
CG32091	FBgn0052091	CG32269	FBgn0052269
CG32206	FBgn0052206	CG32271	FBgn0052271
CG32269	FBgn0052269	CG32572	FBgn0052572
CG32271	FBgn0052271	CG34038	FBgn0054038
CG32281	FBgn0052281	CG34056	FBgn0054056
CG32808	FBgn0052808	CG34138	FBgn0083974
CG33116	FBgn0053116	CG34351	FBgn0085380
CG33128	FBgn0053128	CG34461	FBgn0250833
CG33680	FBgn0053680	CG3527	FBgn0029714
CG34038	FBgn0054038	CG3542	FBgn0031492
CG34056	FBgn0054056	CG3630	FBgn0023540
CG34138	FBgn0083974	CG3719	FBgn0024986
CG34351	FBgn0085380	CG3829	FBgn0035091
CG34377	FBgn0263117	CG3831	FBgn0034804
CG34396	FBgn0085425	CG4025	FBgn0025624
CG3687	FBgn0034097	CG4074	FBgn0037017
CG3746	FBgn0034755	CG42237	FBgn0250862
CG4267	FBgn0264979	CG42566	FBgn0260768
CG4557	FBgn0029912	CG44098	FBgn0264907
CG4607	FBgn0029932	CG4766	FBgn0027546
CG4660	FBgn0029839	CG4901	FBgn0032194
CG4766	FBgn0027546	CG4911	FBgn0035959
CG4935	FBgn0028897	CG4935	FBgn0028897
CG5003	FBgn0039554	CG4968	FBgn0032214
CG5021	FBgn0035944	CG5160	FBgn0031906
CG5554	FBgn0034914	CG5181	FBgn0031909
CG5895	FBgn0036560	CG5404	FBgn0038354
CG5989	FBgn0017429	CG5644	FBgn0035948
CG6005	FBgn0038672	CG5742	FBgn0034304
CG6012	FBgn0032615	CG5776	FBgn0032450
CG6055	FBgn0031918	CG5828	FBgn0031682
CG6083	FBgn0036183	CG6055	FBgn0031918
CG6310	FBgn0036121	CG6332	FBgn0038921
CG6347	FBgn0033874	CG6472	FBgn0034166
CG6398	FBgn0030870	CG6665	FBgn0034172
CG6421	FBgn0025827	CG6707	FBgn0036058
CG6472	FBgn0034166	CG6763	FBgn0039069
CG6675	FBgn0032973	CG6791	FBgn0037918
CG6758	FBgn0034704	CG6841	FBgn0036828
CG7142	FBgn0038595	CG6985	FBgn0039017
CG7182	FBgn0035878	CG7083	FBgn0035877
CG7246	FBgn0030081	CG7201	FBgn0035865
CG7339	FBgn0036188	CG7255	FBgn0036493
CG7724	FBgn0036698	CG7324	FBgn0037074
CG7946	FBgn0039743	CG7430	FBgn0036762
CG8031	FBgn0038110	CG7458	FBgn0037144
CG8170	FBgn0033365	CG7600	FBgn0064766
CG8206	FBgn0030679	CG7611	FBgn0037094
CG8407	FBgn0033687	CG7724	FBgn0036698
CG8519	FBgn0035711	CG7730	FBgn0036689
CG9289	FBgn0032058	CG7794	FBgn0038565
CG9391	FBgn0037063	CG7840	FBgn0032014
CG9427	FBgn0037721	CG8134	FBgn0030671
CG9452	FBgn0036877	CG8170	FBgn0033365
CG9503	FBgn0030598	CG8207	FBgn0034035
CG9536	FBgn0031818	CG8249	FBgn0034045
CG9706	FBgn0036662	CG8435	FBgn0034084
CG9752	FBgn0034614	CG8519	FBgn0035711
CG9775	FBgn0037261	CG8712	FBgn0033258
CG9826	FBgn0034784	CG8854	FBgn0033702
CG9920	FBgn0038200	CG8939	FBgn0030720
Clp	FBgn0015621	CG9010	FBgn0034173
Cog3	FBgn0031536	CG9130	FBgn0035197
comm	FBgn0010105	CG9231	FBgn0036887
Coop	FBgn0263240	CG9253	FBgn0032919
Cpsf73	FBgn0261065	CG9427	FBgn0037721
crim	FBgn0036198	CG9444	FBgn0037730
CrzR	FBgn0036278	CG9536	FBgn0031818
CSN1b	FBgn0027057	CG9706	FBgn0036662
CSN3	FBgn0027055	CG9826	FBgn0034784
Cyp28a5	FBgn0028940	CG9864	FBgn0034490
Cyp28c1	FBgn0030339	CG9920	FBgn0038200
Cyp301a1	FBgn0033753	CG9988	FBgn0039591
Cyp305a1	FBgn0036910	Cht2	FBgn0022702
Cyp318a1	FBgn0030369	CLS	FBgn0039360
Cyp4g15	FBgn0030304	Con	FBgn0005775
Cyt-c1	FBgn0035600	Cpr100A	FBgn0039805
Cyt-c1L	FBgn0039651	Cpr62Bb	FBgn0035280
D19B	FBgn0022699	Cpr62Bc	FBgn0035281
Debcl	FBgn0029131	Cpr92F	FBgn0038819
Desat2	FBgn0043043	CSN1b	FBgn0027057
Dgp-1	FBgn0027836	CSN3	FBgn0027055
dgt3	FBgn0034569	Cubn	FBgn0052702
Dh44	FBgn0012344	Cyp12b2	FBgn0034387
DMAP1	FBgn0034537	Cyp305a1	FBgn0036910
Dnali1	FBgn0037962	Cyp6v1	FBgn0031126
dpr4	FBgn0053512	Cyp6w1	FBgn0033065
dsf	FBgn0015381	Cyt-c1L	FBgn0039651
Dsor1	FBgn0010269	Cyt-c-d	FBgn0086907
E5	FBgn0008646	DCTN2-p50	FBgn0021825
eIF3c	FBgn0034258	Dh44	FBgn0012344
eIF3e	FBgn0025582	Dhfr	FBgn0004087
eIF4E5	FBgn0035823	dib	FBgn0000449
Elk	FBgn0011589	Dic61B	FBgn0263988
en	FBgn0000577	DIP-alpha	FBgn0052791
epsilonCOP	FBgn0027496	DIP-beta	FBgn0259245
ETH	FBgn0028738	DIP-delta	FBgn0085420
Fkbp59	FBgn0029174	disco-r	FBgn0285879
FMRFaR	FBgn0035385	Dnai2	FBgn0036195
Gclm	FBgn0046114	Drep3	FBgn0028407
Golgin104	FBgn0036614	Drp1	FBgn0026479
Gr66a	FBgn0035870	dx	FBgn0000524
Gr94a	FBgn0041225	E(spl)m5-HLH	FBgn0002631
grau	FBgn0001133	E5	FBgn0008646
GstD11	FBgn0038029	eag	FBgn0000535
gwl	FBgn0260399	Edem1	FBgn0023511
Hakai	FBgn0032812	Efhc1.1	FBgn0030691
Hand	FBgn0032209	Efr	FBgn0029849
Hug	FBgn0028374	Egm	FBgn0086712
I-2	FBgn0028429	eIF4E5	FBgn0035823
ida	FBgn0041147	Elk	FBgn0011589
ImpE3	FBgn0001255	Ero1L	FBgn0261274
IntS4	FBgn0026679	ETH	FBgn0028738
Jheh1	FBgn0010053	ey	FBgn0005558
l(1)G0004	FBgn0027334	fest	FBgn0034435
L2HGDH	FBgn0032729	fig	FBgn0039694
LanB1	FBgn0261800	Flo2	FBgn0264078
Ldh	FBgn0001258	FMRFaR	FBgn0035385
lft	FBgn0032230	fmt	FBgn0035688
mab-21	FBgn0029003	foi	FBgn0024236
mAChR-C	FBgn0029909	frac	FBgn0035798
MBD-R2	FBgn0038016	futsch	FBgn0259108
Mcm3	FBgn0284442	fz3	FBgn0027343
Mon1	FBgn0031640	GC	FBgn0035245
ms(3)76Cc	FBgn0036895	GCC185	FBgn0037979
mTTF	FBgn0028530	gig	FBgn0005198
nAChRalpha2	FBgn0000039	Gk1	FBgn0025592
NaPi-III	FBgn0260795	gl	FBgn0004618
nompA	FBgn0016047	GluRIIB	FBgn0020429
NP15.6	FBgn0027785	Gmer	FBgn0267823
obst-F	FBgn0036947	Got1	FBgn0001124
Or92a	FBgn0038798	Gpdh1	FBgn0001128
Osi2	FBgn0037410	Gr32a	FBgn0041246
otk	FBgn0004839	Gr66a	FBgn0035870
OXA1L	FBgn0027615	Gr94a	FBgn0041225
Patr-1	FBgn0266053	GstD11	FBgn0038029
PCID2	FBgn0036184	Hand	FBgn0032209
PH4alphaEFB	FBgn0039776	heix	FBgn0028375
PH4alphaMP	FBgn0026190	Hmgcr	FBgn0263782
Phax	FBgn0033380	Hr51	FBgn0034012
Phf7	FBgn0031091	hrm	FBgn0033028
PICK1	FBgn0032447	htt	FBgn0027655
pie	FBgn0005683	I-2	FBgn0028429
PIG-K	FBgn0023545	ImpE3	FBgn0001255
pkaap	FBgn0040079	inaE	FBgn0261244
Pka-C2	FBgn0000274	IntS4	FBgn0026679
Plod	FBgn0036147	Ir93a	FBgn0259215
pnut	FBgn0013726	Kdm4B	FBgn0053182
Rgk2	FBgn0085419	kirre	FBgn0028369
ringer	FBgn0266417	klhl10	FBgn0040038
rogdi	FBgn0036697	Krn	FBgn0052179
RPA2	FBgn0032906	l(2)k09848	FBgn0284246
rpk	FBgn0022981	lbm	FBgn0016032
sa	FBgn0002842	lin-28	FBgn0035626
Sce	FBgn0003330	Liprin-gamma	FBgn0034720
se	FBgn0086348	lmd	FBgn0039039
Sec3	FBgn0266669	loj	FBgn0061492
Sgf11	FBgn0036804	Lrpprc2	FBgn0027794
Shawn	FBgn0031039	mab-21	FBgn0029003
Shc	FBgn0015296	mAChR-C	FBgn0029909
shd	FBgn0003388	Mccc2	FBgn0042083
Sirt4	FBgn0029783	Mco4	FBgn0052557
SmD3	FBgn0023167	mei-217	FBgn0028581
spab	FBgn0033358	mey	FBgn0039851
Spn100A	FBgn0039795	MFS9	FBgn0038799
Spn47C	FBgn0033574	mio	FBgn0031399
Spt7	FBgn0030874	mlt	FBgn0265512
spz5	FBgn0035379	Mms19	FBgn0037301
St2	FBgn0037665	Mo25	FBgn0017572
Syngr	FBgn0033876	ms(3)76Cc	FBgn0036895
Sytalpha	FBgn0261089	Myd88	FBgn0033402
tadr	FBgn0032911	nAChRalpha2	FBgn0000039
Tango10	FBgn0030330	NaPi-III	FBgn0260795
Tango4	FBgn0030365	ND-39	FBgn0037001
Task6	FBgn0038165	ND-49	FBgn0039909
Tasp1	FBgn0263602	ND-B16.6	FBgn0029868
Tes	FBgn0034223	Nep5	FBgn0039478
tex	FBgn0037569	nero	FBgn0261479
Trax	FBgn0038327	Nmda1	FBgn0013305
Tre1	FBgn0046687	nonA	FBgn0004227
Trh	FBgn0035187	Npc1a	FBgn0024320
TSG101	FBgn0036666	NPF	FBgn0027109
Tsp68C	FBgn0043550	Nprl3	FBgn0036397
TTLL12	FBgn0033225	Obp56a	FBgn0034468
TTLL6B	FBgn0039501	obst-F	FBgn0036947
U3-55K	FBgn0053505	Or92a	FBgn0038798
Usp7	FBgn0030366	Osi19	FBgn0037429
uzip	FBgn0004055	Osi2	FBgn0037410
vg	FBgn0003975	Osi9	FBgn0037416
Vps16A	FBgn0285911	PCID2	FBgn0036184
Vps2	FBgn0039402	Pcp	FBgn0003046
wg	FBgn0284084	pcs	FBgn0033988
xmas	FBgn0286809	Pdha	FBgn0028325
Zasp66	FBgn0035917	Pdp	FBgn0029958
ZnT35C	FBgn0028516	PICK1	FBgn0032447
		PK1-R	FBgn0038201
		Pka-C2	FBgn0000274
		Pli	FBgn0025574
		Ppcs	FBgn0261285
		Ppm1	FBgn0035143
		Pus1	FBgn0038811
		put	FBgn0003169
		Rab27	FBgn0025382
		Rab39	FBgn0029959
		Ras64B	FBgn0003206
		Rep	FBgn0026378
		Rgk2	FBgn0085419
		Rlip	FBgn0026056
		rtv	FBgn0261277
		ru	FBgn0003295
		Shab	FBgn0262593
		Shal	FBgn0005564
		shd	FBgn0003388
		sicily	FBgn0030352
		sip3	FBgn0039875
		Slu7	FBgn0039626
		SmydA-4	FBgn0030257
		Spn47C	FBgn0033574
		Stam	FBgn0027363
		Start1	FBgn0035028
		stmA	FBgn0086784
		Sugb	FBgn0036191
		Synd	FBgn0053094
		Syx7	FBgn0267849
		Syx8	FBgn0036643
		tadr	FBgn0032911
		TAF1B	FBgn0037792
		Tctp	FBgn0037874
		Tgt	FBgn0031321
		Tob	FBgn0028397
		Trc8	FBgn0039668
		Tre1	FBgn0046687
		Trissin	FBgn0038343
		trn	FBgn0010452
		TrpRS	FBgn0010803
		Tsp42Ek	FBgn0033133
		ttv	FBgn0265974
		Tusp	FBgn0039530
		TwdlV	FBgn0037227
		TwdlY	FBgn0052570
		twit	FBgn0032895
		Ugalt	FBgn0024994
		unpg	FBgn0015561
		Upf1	FBgn0030354
		UQCR-14	FBgn0030733
		UQCR-C2	FBgn0250814
		Usp7	FBgn0030366
		vg	FBgn0003975
		vir	FBgn0003977
		Vps4	FBgn0283469
		Wdfy2	FBgn0032246
		wg	FBgn0284084
		wntD	FBgn0038134
		YME1L	FBgn0034792
		ZnT77C	FBgn0037000

## Sheet: Table S3
Table S3. Functions of genes that are ranked in the fourth quartile and found in both Drosophila melanogaster and Drosophila nigrosparsa.
Gene	Function
CG17121	Predicted to have oxidoreductase activity, acting on the CH-OH group of donors, NAD or NADP as acceptor. Predicted to localize to lipid droplet.
CG9427	Predicted to have oxidoreductase activity.
CG7724	Predicted to have oxidoreductase activity, acting on the CH-OH group of donors, NAD or NADP as acceptor and steroid delta-isomerase activity. Predicted to be involved in oxidation-reduction process and steroid biosynthetic process.
Cyp305a1	Predicted to have heme binding activity; iron ion binding activity; and oxidoreductase activity, acting on paired donors, with incorporation or reduction of molecular oxygen. Predicted to be involved in oxidation-reduction process.
Hand	Exhibits DNA-binding transcription activator activity, RNA polymerase II-specific. Involved in several processes, including animal organ development; dendrite morphogenesis; and positive regulation of transcription elongation from RNA polymerase II promoter.
B-H1	Exhibits DNA-binding transcription factor activity, RNA polymerase II-specific. Involved in several processes, including animal organ morphogenesis; eye pigment granule organization; and leg disc proximal/distal pattern formation.
vg	Exhibits protein C-terminus binding activity. Contributes to DNA-binding transcription factor activity, RNA polymerase II-specific. Involved in several processes, including determination of muscle attachment site; imaginal disc development; and somatic muscle development.
E5	Predicted to have DNA-binding transcription repressor activity, RNA polymerase II-specific; RNA polymerase II cis-regulatory region sequence-specific DNA binding activity; and RNA polymerase II intronic transcription regulatory region sequence-specific DNA binding activity. Predicted to be involved in brain development; neuron differentiation; and regulation of transcription by RNA polymerase II.
Rgk2	Predicted to have GTP binding activity and GTPase activity. Involved in negative regulation of voltage-gated calcium channel activity. Predicted to localize to cytoplasmic side of plasma membrane.
CG30281	Predicted to have G protein-coupled receptor binding activity and chitin binding activity. Predicted to be involved in G protein-coupled receptor signaling pathway. Predicted to localize to collagen-containing extracellular matrix; extracellular space; and membrane.
Dh44	Exhibits G protein-coupled receptor binding activity. Involved in several processes, including body fluid secretion; hormone-mediated signaling pathway; and locomotor rhythm.
Tre1	Predicted to have G protein-coupled receptor activity. Involved in germ cell development and germ cell migration.
mAChR-C	Exhibits G protein-coupled acetylcholine receptor activity. Involved in G protein-coupled acetylcholine receptor signaling pathway.
ETH	Exhibits G protein-coupled receptor binding activity and ecdysis-triggering hormone activity. Involved in ecdysis, chitin-based cuticle and neuropeptide signaling pathway.
CG8519	Predicted to have GTP binding activity and GTPase activity. Predicted to be involved in signal transduction.
nAChRalpha2	Contributes to acetylcholine receptor activity and acetylcholine-gated cation-selective channel activity. Involved in cation transmembrane transport and cholinergic synaptic transmission. Localizes to acetylcholine-gated channel complex.
FMRFaR	Exhibits neuropeptide receptor activity. Involved in several processes, including adult locomotory behavior; behavioral defense response; and larval locomotory behavior.
Elk	Predicted to have voltage-gated potassium channel activity. Predicted to be involved in potassium ion transmembrane transport and regulation of membrane potential. Predicted to localize to voltage-gated potassium channel complex.
Cad86C	Predicted to have calcium ion binding activity. Involved in regulation of cell shape.
wg	Exhibits several functions, including extracellular matrix binding activity; heparan sulfate proteoglycan binding activity; and signaling receptor binding activity. Involved in several processes, including animal organ development; open tracheal system development; and regulation of hemocyte differentiation.
CCHa1	Exhibits neuropeptide hormone activity. Involved in neuropeptide signaling pathway.
CG13133	Predicted to have unfolded protein binding activity. Predicted to be involved in chaperone-mediated protein folding.
CG9920	Predicted to have chaperone binding activity; metal ion binding activity; and unfolded protein binding activity. Predicted to be involved in chaperone cofactor-dependent protein refolding.
Cby	Involved in cilium assembly and protein localization to ciliary transition zone.
CG9536	Predicted to be involved in protein glycosylation and retrograde vesicle-mediated transport, Golgi to endoplasmic reticulum.
I-2	Exhibits protein phosphatase 1 binding activity and protein phosphatase inhibitor activity. Involved in negative regulation of protein dephosphorylation.
PCID2	Exhibits protein domain specific binding activity. Involved in mRNA export from nucleus.
PICK1	Predicted to have membrane curvature sensor activity; phospholipid binding activity; and protein kinase C binding activity. Involved in several processes, including cellular response to sucrose stimulus; positive regulation of developmental growth; and regulation of postsynapse organization.
CG9826	Predicted to have transmembrane transporter activity. Predicted to be involved in anion transport.
CG3156	Predicted to have ATPase-coupled transmembrane transporter activity. Predicted to be involved in mitochondrial transport and transmembrane transport. Predicted to localize to integral component of mitochondrial membrane and mitochondrial inner membrane.
tadr	Predicted to have basic amino acid transmembrane transporter activity. Predicted to be involved in amino acid import across plasma membrane.
CG6055	Predicted to have carbohydrate binding activity.
CG3191	Predicted to have phosphatidylinositol bisphosphate binding activity.
Pka-C2	Predicted to have cAMP-dependent protein kinase activity and protein kinase A regulatory subunit binding activity. Predicted to be involved in peptidyl-serine phosphorylation and protein kinase A signaling.
obst-F	Predicted to have chitin binding activity. Predicted to be involved in chitin metabolic process.
CG34056	Exhibits beta-1,3-galactosyltransferase activity. Involved in protein glycosylation.
CG32052	Predicted to have phosphoric diester hydrolase activity.
CG32269	Predicted to have serine-type endopeptidase activity. Predicted to be involved in proteolysis.
GstD11	Exhibits glutathione transferase activity. Involved in glutathione metabolic process.
Usp7	Exhibits thiol-dependent ubiquitin-specific protease activity. Involved in chromatin silencing; histone deubiquitination; and positive regulation of smoothened signaling pathway.
CG6472	Predicted to have lipase activity. Predicted to be involved in lipid catabolic process.
amd	Exhibits L-dopa decarboxylase activity and deaminase activity. Involved in catecholamine catabolic process and chitin-based cuticle development.
CG32271	Predicted to have serine-type endopeptidase activity. Predicted to be involved in proteolysis.
CG14642	Predicted to have serine-type endopeptidase activity. Predicted to be involved in proteolysis.
Adgf-B	Predicted to have adenosine deaminase activity. Predicted to be involved in adenosine catabolic process and inosine biosynthetic process.
CG8170	Predicted to have serine-type endopeptidase activity. Predicted to be involved in proteolysis.
shd	Exhibits ecdysone 20-monooxygenase activity. Involved in several processes, including embryonic development via the syncytial blastoderm; instar larval or pupal development; and oogenesis.
Spn47C	Predicted to have serine-type endopeptidase inhibitor activity. Involved in multicellular organism reproduction. Predicted to localize to extracellular space.
Gr94a	Predicted to have sweet taste receptor activity. Predicted to be involved in sensory perception of taste.
Or92a	Predicted to have odorant binding activity and olfactory receptor activity. Predicted to be involved in detection of chemical stimulus involved in sensory perception of smell.
NaPi-III	Exhibits sodium:phosphate symporter activity. Involved in sodium-dependent phosphate transport.
CG4935	Predicted to have molecular adaptor activity. Predicted to be involved in mRNA splicing, via spliceosome.
Gr66a	Involved in several processes, including response to L-canavanine; response to caffeine; and sensory perception of bitter taste.
CSN1b	Involved in female germ-line stem cell population maintenance; gamete generation; and protein stabilization.
IntS4	Involved in snRNA 3'-end processing.
cep290	Involved in cilium assembly.
eIF4E5	Exhibits RNA 7-methylguanosine cap binding activity; eukaryotic initiation factor 4G binding activity; and translation initiation factor activity. Involved in translational initiation.
Cyt-c1L	Predicted to have electron transporter, transferring electrons within CoQH2-cytochrome c reductase complex activity. Predicted to be involved in mitochondrial ATP synthesis coupled proton transport and mitochondrial electron transport, ubiquinol to cytochrome c.
CSN3	Involved in female germ-line stem cell population maintenance; gamete generation; and protein stabilization.
CG13196	Predicted to be involved in cell morphogenesis.
CG15458	Predicted to localize to mitochondrial proton-transporting ATP synthase complex.
CG17974	Predicted to be involved in multicellular organism reproduction.
CG10778	Predicted to have dehydrodolichyl diphosphate synthase activity and polyprenyltransferase activity. Predicted to be involved in polyprenol biosynthetic process.
CG9706	Predicted to have solute:proton symporter activity.
ImpE3	Predicted to be involved in imaginal disc eversion.
ms(3)76Cc	Involved in spermatid differentiation.
CG14285
CG4766
CG17778
CG34351
CG13408
CG34138
CG11656
CG32037
mab-21
Osi2
CG14708
CG34038
CG13306
CG10073
CG1690

## Sheet: Table S4
Table S4. Pathways associated with genes in the fourth quartile of Drosophila nigrosparsa. Data obtained from Panther Classification System.
Pathway	Gene
2-arachidonoylglycerol biosynthesis (P05726)	inaE
5HT1 type receptor mediated signaling pathway (P04373)	Pka-C2
5-Hydroxytryptamine biosynthesis (P04371)	amd
Activin beta signaling pathway (P06210)	put
Adenine and hypoxanthine salvage pathway (P02723)	Aprt	CG16758
Adrenaline and noradrenaline biosynthesis (P00001)	Syx7
ALP23B signaling pathway (P06209)	put
Alzheimer disease-presenilin pathway (P00004)	wg	fz3	wntD
Angiogenesis (P00005)	Ras64B	wg	fz3
Apoptosis signaling pathway (P00006)	Cyt-c-d
Asparagine and aspartate biosynthesis (P02730)	Got1	AsnS
ATP synthesis (P02721)	Cyt-c1L
Beta1 adrenergic receptor signaling pathway (P04377)	Pka-C2
Beta2 adrenergic receptor signaling pathway (P04378)	Pka-C2
BMP/activin signaling pathway-drosophila (P06211)	Pdp	put
Cadherin signaling pathway (P00012)	wg	fz3	wntD
Cholesterol biosynthesis (P00014)	Hmgcr
Coenzyme A biosynthesis (P02736)	CG5828	Ppcs
De novo purine biosynthesis (P02738)	bur
Dopamine receptor mediated signaling pathway (P05912)	Pka-C2
DPP signaling pathway (P06213)	Pdp	put
DPP-SCW signaling pathway (P06212)	Pdp	put
EGF receptor signaling pathway (P00018)	Ras64B
Endothelin signaling pathway (P00019)	Nep5	Pka-C2
Enkephalin release (P05913)	Pka-C2
FAS signaling pathway (P00020)	Cyt-c1L
FGF signaling pathway (P00021)	Ras64B
Formyltetrahydroformate biosynthesis (P02743)	Dhfr
GBB signaling pathway (P06214)	Pdp	put
General transcription by RNA polymerase I (P00022)	TAF1B
Glycolysis (P00024)	CG9010
Heterotrimeric G-protein signaling pathway-rod outer segment phototransduction (P00028)	Pka-C2
Histamine H2 receptor mediated signaling pathway (P04386)	Pka-C2
Huntington disease (P00029)	htt	Cyt-c1L	Dnai2	CG9010
Inflammation mediated by chemokine and cytokine signaling pathway (P00031)	Ras64B	Pka-C2
Insulin/IGF pathway-protein kinase B signaling cascade (P00033)	gig
Integrin signalling pathway (P00034)	Ras64B
Ionotropic glutamate receptor pathway (P00037)	PICK1
Mannose metabolism (P02752)	CG8207
Metabotropic glutamate receptor group I pathway (P00041)	Pka-C2
Metabotropic glutamate receptor group II pathway (P00040)	Pka-C2
Metabotropic glutamate receptor group III pathway (P00039)	Pka-C2
Methylmalonyl pathway (P02755)	Mccc2
Muscarinic acetylcholine receptor 2 and 4 signaling pathway (P00043)	Pka-C2
Nicotinic acetylcholine receptor signaling pathway (P00044)	nAChRalpha2
Notch signaling pathway (P00045)	E(spl)m5-HLH
Oxidative stress response (P00046)	CG15528
p53 pathway by glucose deprivation (P04397)	gig
p53 pathway feedback loops 2 (P04398)	Ras64B
Parkinson disease (P00049)	Syx7
PDGF signaling pathway (P00047)	Ras64B
PI3 kinase pathway (P00048)	Ras64B
Pyruvate metabolism (P02772)	Pdha
Ras Pathway (P04393)	Ras64B
SCW signaling pathway (P06216)	Pdp	put
Succinate to proprionate conversion (P02777)	Mccc2
TCA cycle (P00051)	Pdha
Tetrahydrofolate biosynthesis (P02742)	Dhfr
TGF-beta signaling pathway (P00052)	put	Ras64B	Cubn
Toll pathway-drosophila (P06217)	Spn47C	Myd88
Toll receptor signaling pathway (P00054)	Myd88
VEGF signaling pathway (P00056)	Ras64B
Wnt signaling pathway (P00057)	wg	fz3	wntD
Xanthine and guanine salvage pathway (P02788)	CG16758

## Sheet: Table S5
Table S5. Pathways associated with genes in the fourth quartile of Drosophila melanogaster. Data obtained from Panther Classification System.
Pathway	Gene
5-Hydroxytryptamine biosynthesis (P04371)	amd	Trh
5HT1 type receptor mediated signaling pathway (P04373)	Pka-C2
ATP synthesis (P02721)	Cyt-c1L	Cyt-c1
Alzheimer disease-presenilin pathway (P00004)	wg
Angiogenesis (P00005)	wg
Apoptosis signaling pathway (P00006)	CG7182	Debcl
Beta1 adrenergic receptor signaling pathway (P04377)	Pka-C2
Beta2 adrenergic receptor signaling pathway (P04378)	Pka-C2
Cadherin signaling pathway (P00012)	wg
DNA replication (P00017)	RPA2
Dopamine receptor mediated signaling pathway (P05912)	Pka-C2
EGF receptor signaling pathway (P00018)	Shc	Dsor1
Endothelin signaling pathway (P00019)	Pka-C2	Dsor1	CG30344	Ac76E
Enkephalin release (P05913)	Pka-C2
FAS signaling pathway (P00020)	Cyt-c1L	Cyt-c1
FGF signaling pathway (P00021)	Shc	Dsor1
General transcription by RNA polymerase I (P00022)	sa
General transcription regulation (P00023)	sa
Hedgehog signaling pathway (P00025)	Wdr37
Heterotrimeric G-protein signaling pathway-rod outer segment phototransduction (P00028)	Pka-C2
Histamine H2 receptor mediated signaling pathway (P04386)	Pka-C2
Huntington disease (P00029)	Cyt-c1L	Cyt-c1	CG8407
Inflammation mediated by chemokine and cytokine signaling pathway (P00031)	Pka-C2
Insulin/IGF pathway-mitogen activated protein kinase kinase/MAP kinase cascade (P00032)	Dsor1
Integrin signalling pathway (P00034)	LanB1
Ionotropic glutamate receptor pathway (P00037)	Shc
Metabotropic glutamate receptor group I pathway (P00041)	Pka-C2
Metabotropic glutamate receptor group II pathway (P00040)	Pka-C2
Metabotropic glutamate receptor group III pathway (P00039)	Pka-C2
Muscarinic acetylcholine receptor 2 and 4 signaling pathway (P00043)	Pka-C2
Nicotinic acetylcholine receptor signaling pathway (P00044)	nAChRalpha2
Ornithine degradation (P02758)	L2HGDH
PDGF signaling pathway (P00047)	Shc	Dsor1
Parkinson disease (P00049)	CG7182
Pyrimidine Metabolism (P02771)	CG17896
Toll pathway-drosophila (P06217)	Spn47C
Transcription regulation by bZIP transcription factor (P00055)	sa
Ubiquitin proteasome pathway (P00060)	Aos1
Wnt signaling pathway (P00057)	en	wg	Wdr37

## Sheet: Table S6
Table S6. Significantly enriched gene ontology terms, expression between infected (I) and uninfected (U), and log2fold change of infected relative to uninfected of Drosophila melanogaster and Drosophila nigrosparsa. MF, CC, and BP are molecular function, cellular component, and biological process, respectively.
Species	Category	Term	Name	Gene	Expression	log2 fold change
D. melanogaster	MF	GO:0005506	iron ion binding	Cyp28c1	I<U	-0.519867
				PH4alphaMP	I<U	-0.235513
				shd	I<U	0.00494922
				Cyp28a5	I>U	0.404818
				Cyp301a1	I>U	0.369051
				Cyp305a1	I>U	0.190048
				Cyp318a1	I>U	0.190048
				Cyp4g15	I>U	1.01705
				Desat2	I>U	0.641172
				PH4alphaEFB	I>U	0.362226
				Plod	I>U	0.322
				Trh	I>U	1.03647
	BP	GO:0055114	oxidation-reduction process	CG9503	I<U	-0.0244602
				Cyp28c1	I<U	-0.519867
				PH4alphaMP	I<U	-0.235513
				shd	I<U	0.00494922
				ADPS	I>U	0.743204
				CG13078	I>U	1.45876
				CG17896	I>U	0.263918
				CG6083	I>U	0.938878
				CG7724	I>U	0.474303
				Cyp28a5	I>U	0.404818
				Cyp301a1	I>U	0.369051
				Cyp305a1	I>U	0.190048
				Cyp318a1	I>U	1.41744
				Cyp4g15	I>U	1.01705
				Desat2	I>U	0.641172
				L2HGDH	I>U	0.280449
				Ldh	I>U	0.415991
				PH4alphaEFB	I>U	0.362226
				Plod	I>U	0.322
				Trh	I>U	1.03647
D. nigrosparsa	MF	GO:0004984	olfactory receptor activity	Gr32a	I<U	-0.584963
				Gr94a	I<U	-0.752072
				Gr66a	I>U	0.0921562
				Or92a	I>U	0.929611
		GO:0005249	voltage-gated potassium channel activity	eag	I<U	-0.900464
				Elk	I<U	-0.634206
				Shab	I<U	-0.410246
				Shal	I<U	-0.528156
	BP	GO:0040003	chitin-based cuticle development	amd	I<U	-0.494786
				Cpr62Bb	I<U	-0.583454
				Cpr62Bc	I<U	-1.09954
				Cpr92F	I<U	-2.58496
				TwdlV	I<U	-0.954912
				TwdlY	I<U	-3.08746
				CG34461	I>U	0
				Cht2	I>U	0.104086
				Cpr100A	I>U	1.09163
				Pcp	I>U	1.71621
	CC	GO:0030425	dendrite	Cdk5alpha	I<U	-0.00118936
				futsch	I<U	-0.533616
				Gr32a	I<U	-0.584963
				Gr94a	I<U	-0.752072
				Shal	I<U	-0.528156
				Cby	I>U	1.45943
				Dnai2	I>U	2.41504
				Efhc1.1	I>U	0.341037
				Gr66a	I>U	0.0921562
		GO:0005887	integral component of plasma membrane	anne	I<U	-0.0482578
				Cad86C	I<U	-1.1565
				CG11437	I<U	0.0473057
				CG44098	I<U	-0.709323
				CG5404	I<U	-0.68147
				CG8249	I<U	-0.37889
				DIP-alpha	I<U	-1.40988
				DIP-delta	I<U	-0.736966
				Elk	I<U	-0.634206
				FMRFaR	I<U	-1.20008
				foi	I<U	-0.067758
				lbm	I<U	-0.110137
				Osi2	I<U	-4.822
				Osi9	I<U	-0.689932
				ru	I<U	-0.321928
				tadr	I<U	-0.694666
				Tsp42Ek	I<U	-0.521291
				bdg	I>U	0.27941
				CG14691	I>U	0.874469
				CG7255	I>U	0.650592
				CG7458	I>U	0.195911
				CG9706	I>U	0.238818
				DIP-beta	I>U	-0.109788
				mAChR-C	I>U	0.049753
				NaPi-III	I>U	-0.00951614
				Osi19	I>U	0
				PK1-R	I>U	0
				Tre1	I>U	0.229496
		GO:0016020	membrane	CG10345	I<U	-0.418507
				CG11437	I<U	0.0473057
				CG13375	I<U	-1.14148
				CG2736	I<U	-0.502673
				CG34056	I<U	-1.58496
				CG5160	I<U	-0.134301
				CG8519	I<U	-0.954719
				CG9444	I<U	-0.867626
				fz3	I<U	-0.0329773
				Ir93a	I<U	-0.884523
				Rgk2	I<U	-0.927068
				CG14767	I>U	0.0286116
				CG30281	I>U	0.933505
				CG3829	I>U	0.114093
				CG7255	I>U	0.650592
				CLS	I>U	0.0628643
				DCTN2-p50	I>U	0.15725
				Edem1	I>U	-0.0395562
				heix	I>U	-0.0106273
				NaPi-III	I>U	-0.00951614
				Ras64B	I>U	0.0100867
				Rep	I>U	0.106818
				Rlip	I>U	0.343119
				YME1L	I>U	-0.0221775
		GO:0031966	mitochondrial membrane	Cyp12b2	I<U	-0.47063
				dib	I<U	-0.375039
				shd	I<U	-0.807355
				Drp1	I>U	0.271284
				heix	I>U	-0.0106273
		GO:0016021	integral component of membrane	anne	I<U	-0.0482578
				AQP	I<U	-0.296751
				Ca-alpha1T	I<U	-0.829766
				Cad86C	I<U	-1.1565
				CG10073	I<U	-1.24616
				CG10345	I<U	-0.418507
				CG13921	I<U	-0.729548
				CG14234	I<U	-0.804839
				CG1441	I<U	-0.263034
				CG14763	I<U	0
				CG15385	I<U	-1.18903
				CG18549	I<U	-0.179014
				CG2736	I<U	-0.502673
				CG31637	I<U	-0.135226
				CG34038	I<U	-0.134301
				CG4025	I<U	-0.345422
				CG42566	I<U	-1.58496
				CG44098	I<U	-0.709323
				CG5404	I<U	-0.68147
				CG6707	I<U	-0.0834072
				CG7724	I<U	-0.26
				CG8249	I<U	-0.37889
				CG9231	I<U	-0.102292
				CG9444	I<U	-0.867626
				CG9826	I<U	-0.642843
				Cyp6v1	I<U	-0.107941
				eag	I<U	-0.900464
				Efr	I<U	-1.09311
				FMRFaR	I<U	-1.20008
				foi	I<U	-0.067758
				fz3	I<U	-0.0329773
				Gr32a	I<U	-0.584963
				Gr94a	I<U	-0.752072
				Hmgcr	I<U	-0.0508275
				inaE	I<U	-0.767699
				Ir93a	I<U	-0.884523
				kirre	I<U	-0.739883
				Krn	I<U	-0.0444252
				lbm	I<U	-0.110137
				mab-21	I<U	-0.868135
				mey	I<U	0
				MFS9	I<U	-0.684203
				ND-B16.6	I<U	-0.137507
				Nep5	I<U	-1.926
				Ppcs	I<U	-0.167789
				ru	I<U	-0.321928
				Start1	I<U	-0.0583911
				stmA	I<U	-0.269241
				Sugb	I<U	-0.043632
				Syx8	I<U	-0.173008
				tadr	I<U	-0.694666
				trn	I<U	-1.17704
				Tsp42Ek	I<U	-0.521291
				ttv	I<U	-0.0127029
				ZnT77C	I<U	-0.300163
				bdg	I>U	0.27941
				CG10063	I>U	1.4634
				CG11007	I>U	0.363071
				CG13196	I>U	-0.125531
				CG13306	I>U	0.64565
				CG14232	I>U	0.460833
				CG14691	I>U	0.874469
				CG14767	I>U	0.0286116
				CG16953	I>U	0.099116
				CG17121	I>U	0.0642985
				CG2211	I>U	0.364293
				CG31229	I>U	-0.0558307
				CG3156	I>U	0.079845
				CG34138	I>U	1.35364
				CG3829	I>U	0.114093
				CG3831	I>U	-0.0183925
				CG6665	I>U	0.0912377
				CG7255	I>U	0.650592
				CG7458	I>U	0.195911
				CG7840	I>U	0.0595449
				CG9536	I>U	0.141678
				CG9706	I>U	0.238818
				CG9864	I>U	0.459542
				CLS	I>U	0.0628643
				DIP-beta	I>U	-0.109788
				GC	I>U	0.289507
				Gr66a	I>U	0.0921562
				heix	I>U	-0.0106273
				hrm	I>U	0.0802268
				loj	I>U	0.0493286
				mAChR-C	I>U	0.049753
				Mco4	I>U	-0.137738
				Nmda1	I>U	0
				Npc1a	I>U	-0.0189165
				Or92a	I>U	0.929611
				PK1-R	I>U	0
				rtv	I>U	-0.267772
				sicily	I>U	0.195897
				sip3	I>U	0.044434
				Syx7	I>U	0.0502036
				TAF1B	I>U	0.172897
				Trc8	I>U	0.0837286
				Tre1	I>U	0.229496
				Ugalt	I>U	0.0858429
				vir	I>U	-0.0352842
				YME1L	I>U	-0.0221775

## Sheet: Table S7
Table S7. Significantly enriched gene ontology terms in Drosophila melanogaster and D. nigrosparsa using orthologous genes analyzed with BaySeq and DESeq2. Asterisks indicate the terms found in both BaySeq and DESeq2. MF, CC, and BP are molecular function, cellular component, and biological process, respectively.
Species	Method	Category	ID	Term
D. melanogaster	BaySeq	MF	GO:0005506	Iron ion binding
		BP	GO:0055114	Oxidation-reduction process
	DESeq2
D. nigrosparsa	BaySeq	MF	GO:0004984	Olfactory receptor activity
		MF	GO:0005249	Voltage-gated potassium channel activity
		BP	GO:0040003	Chitin-based cuticle development
		CC	GO:0030425	Dendrite
		CC	GO:0005887	Integral component of plasma membrane
		CC	GO:0016020	Membrane*
		CC	GO:0031966	Mitochondrial membrane
		CC	GO:0016021	Integral component of membrane
	DESeq2	MF	GO:0005515	Protein binding
		CC	GO:0012505	Endomembrane system
		CC	GO:0005886	Plasma membrane
		CC	GO:0005783	Endoplasmic reticulum
		CC	GO:0005829	Cytosol
		CC	GO:0016020	Membrane*
		BP	GO:0022008	Neurogenesis
		BP	GO:0048477	Oogenesis
		BP	GO:0019233	Sensory perception of pain
		BP	GO:0000398	mRNA splicing, via spliceosome

## Sheet: Table S8
Table S8. Expression between infected (I) and uninfected (U) and log2 fold change of genes involved in locomotion activities of Drosophila melanogaster and Drosophila nigrosparsa calculated using BaySeq and DESeq2.
Species	Method	Flybase gene ID	Gene name	expression	log2 fold change
D. melanogaster	BaySeq	FBgn0035385	FMRFamide Receptor	I>U	0.769855
		FBgn0038494	beaten path IIb	I>U	0.600231
		FBgn0035379	spatzle 5	I>U	0.794768
		FBgn0028374	Hugin	I>U	0.76922
		FBgn0032447	Protein interacting with C kinase 1	I>U	0.720555
	DESeq2	-	-	-	-
D. nigrosparsa	BaySeq	FBgn0035385	FMRFamide Receptor	I<U	-1.20008
		FBgn0262593	Shaker cognate b	I<U	-0.410246
		FBgn0027491	Cdk5 activator-like protein	I<U	-0.00118936
		FBgn0010452	tartan	I<U	-1.17704
		FBgn0259108	futsch	I<U	-0.533616
		FBgn0052179	Keren	I<U	-0.0444252
		FBgn0034468	Odorant-binding protein 56a	I<U	-0.961555
		FBgn0027109	neuropeptide	I<U	-0.398903
		FBgn0262593	Shaker cognate b	I<U	-0.410246
		FBgn0032447	Protein interacting with C kinase 1	I>U	0.114517
	DESeq2	-	-	-	-
